# Supplementary material for: Genome-Wide Comparative Analysis of Lactiplantibacillus pentosus Isolates Autochthonous to Cucumber Fermentation Reveals Subclades of Divergent Ancestry
Source: Foods. 2023 Jun 23;12(13):2455. doi: 10.3390/foods12132455 (PMC10340309; doi:10.3390/foods12132455)
Supplement: Supplementary file 1 [file foods-12-02455-s001.zip]

Archive with 2 entries (2 files):
- foods-2399150-supplementary.xlsx
- SM Figure S1.pdf
