# Supplementary material for: Genome-Wide Comparative Analysis of Lactiplantibacillus pentosus Isolates Autochthonous to Cucumber Fermentation Reveals Subclades of Divergent Ancestry
Source: Foods. 2023 Jun 23;12(13):2455. doi: 10.3390/foods12132455 (PMC10340309; doi:10.3390/foods12132455)
Supplement: Supplementary file 1 [file foods-12-02455-s001.zip › foods-2399150-supplementary.xlsx]

## Sheet: Figure 4A
NCBI HMM Accession #	Gene symbol	Functional category	Predicted function
TIGR00055	uppS	Cell envelope	di-trans,poly-cis-decaprenylcistransferase
TIGR00635	ruvB	DNA metabolism	Holliday junction DNA helicase RuvB
TIGR00132	gatA	Protein synthesis	aspartyl/glutamyl-tRNA(Asn/Gln) amidotransferase, A subunit
TIGR03284	thym_sym	Purines, pyrimidines, nucleosides, and nucleotides	thymidylate synthase
TIGR00138	rsmG_gidB	Protein synthesis	16S rRNA (guanine(527)-N(7))-methyltransferase RsmG
TIGR01978	sufC	Biosynthesis of cofactors, prosthetic groups, and carriers	FeS assembly ATPase SufC
TIGR00244	TIGR00244	Regulatory functions	transcriptional regulator NrdR
TIGR02225	recomb_XerD	DNA metabolism	tyrosine recombinase XerD
TIGR01135	glmS	Central intermediary metabolism	glutamine-fructose-6-phosphate transaminase (isomerizing)
TIGR00036	dapB	Amino acid biosynthesis	4-hydroxy-tetrahydrodipicolinate reductase
TIGR02348	GroEL	Protein fate	chaperonin GroL
TIGR00665	DnaB	DNA metabolism	replicative DNA helicase
TIGR03723	T6A_TsaD_YgjD	Protein synthesis	tRNA threonylcarbamoyl adenosine modification protein TsaD
TIGR00767	rho	Transcription	transcription termination factor Rho
TIGR00647	DNA_bind_WhiA	Cellular processes	DNA-binding protein WhiA
TIGR00484	EF-G	Protein synthesis	translation elongation factor G
TIGR00431	TruB	Protein synthesis	tRNA pseudouridine(55) synthase
TIGR00981	rpsL_bact	Protein synthesis	ribosomal protein uS12
TIGR02027	rpoA	Transcription	DNA-directed RNA polymerase, alpha subunit
TIGR00959	ffh	Protein fate	signal recognition particle protein
TIGR01169	rplA_bact	Protein synthesis	ribosomal protein uL1
TIGR03346	chaperone_ClpB	Protein fate	ATP-dependent chaperone protein ClpB
TIGR00928	purB	Purines, pyrimidines, nucleosides, and nucleotides	adenylosuccinate lyase
TIGR02350	prok_dnaK	Protein fate	chaperone protein DnaK
TIGR00482	TIGR00482	Biosynthesis of cofactors, prosthetic groups, and carriers	nicotinate (nicotinamide) nucleotide adenylyltransferase
TIGR00487	IF-2	Protein synthesis	translation initiation factor IF-2
TIGR00485	EF-Tu	Protein synthesis	translation elongation factor Tu
TIGR00628	ung	DNA metabolism	uracil-DNA glycosylase
TIGR01067	rplN_bact	Protein synthesis	ribosomal protein uL14
TIGR00962	atpA	Energy metabolism	ATP synthase F1, alpha subunit
TIGR00963	secA	Protein fate	preprotein translocase, SecA subunit
TIGR01059	gyrB	DNA metabolism	DNA gyrase, B subunit
TIGR01063	gyrA	DNA metabolism	DNA gyrase, A subunit
TIGR00967	3a0501s007	Protein fate	preprotein translocase, SecY subunit
TIGR01009	rpsC_bact	Protein synthesis	ribosomal protein uS3
TIGR00651	pta	Energy metabolism	phosphate acetyltransferase
TIGR00067	glut_race	Cell envelope	glutamate racemase
TIGR01070	mutS1	DNA metabolism	DNA mismatch repair protein MutS
TIGR02012	tigrfam_recA	DNA metabolism	protein RecA
TIGR00041	DTMP_kinase	Purines, pyrimidines, nucleosides, and nucleotides	dTMP kinase
TIGR00382	clpX	Protein fate	ATP-dependent Clp protease, ATP-binding subunit ClpX
TIGR00521	coaBC_dfp	Biosynthesis of cofactors, prosthetic groups, and carriers	phosphopantothenoylcysteine decarboxylase / phosphopantothenate--cysteine ligase
TIGR00064	ftsY	Protein fate	signal recognition particle-docking protein FtsY
TIGR02075	pyrH_bact	Purines, pyrimidines, nucleosides, and nucleotides	UMP kinase
TIGR00165	S18	Protein synthesis	ribosomal protein bS18
TIGR00063	folE	Biosynthesis of cofactors, prosthetic groups, and carriers	GTP cyclohydrolase I
TIGR02729	Obg_CgtA	Protein synthesis	Obg family GTPase CgtA
TIGR01394	TypA_BipA	Regulatory functions	GTP-binding protein TypA/BipA
TIGR00020	prfB	Protein synthesis	peptide chain release factor 2
TIGR00580	mfd	DNA metabolism	transcription-repair coupling factor
TIGR02386	rpoC_TIGR	Transcription	DNA-directed RNA polymerase, beta' subunit
TIGR00459	aspS_bact	Protein synthesis	aspartate--tRNA ligase
TIGR00755	ksgA	Protein synthesis	ribosomal RNA small subunit methyltransferase A
TIGR03632	uS11_bact	Protein synthesis	ribosomal protein uS11
TIGR00498	lexA	Regulatory functions	repressor LexA
TIGR00062	L27	Protein synthesis	ribosomal protein bL27
TIGR00418	thrS	Protein synthesis	threonine--tRNA ligase
TIGR03263	guanyl_kin	Purines, pyrimidines, nucleosides, and nucleotides	guanylate kinase
TIGR01744	XPRTase	Purines, pyrimidines, nucleosides, and nucleotides	xanthine phosphoribosyltransferase
TIGR03635	uS17_bact	Protein synthesis	ribosomal protein uS17
TIGR00184	purA	Purines, pyrimidines, nucleosides, and nucleotides	adenylosuccinate synthase
TIGR01235	pyruv_carbox	Energy metabolism	pyruvate carboxylase
TIGR00337	PyrG	Purines, pyrimidines, nucleosides, and nucleotides	CTP synthase
TIGR03594	GTPase_EngA	Protein synthesis	ribosome-associated GTPase EngA
TIGR00499	lysS_bact	Protein synthesis	lysine--tRNA ligase
TIGR00088	trmD	Protein synthesis	tRNA (guanine(37)-N(1))-methyltransferase
TIGR00362	DnaA	DNA metabolism	chromosomal replication initiator protein DnaA
TIGR01980	sufB	Biosynthesis of cofactors, prosthetic groups, and carriers	FeS assembly protein SufB
TIGR01051	topA_bact	DNA metabolism	DNA topoisomerase I
TIGR00242	TIGR00242	Regulatory functions	division/cell wall cluster transcriptional repressor MraZ
TIGR01171	rplB_bact	Protein synthesis	ribosomal protein uL2
TIGR01099	galU	Cell envelope	UTP--glucose-1-phosphate uridylyltransferase
TIGR01039	atpD	Energy metabolism	ATP synthase F1, beta subunit
TIGR00838	argH	Amino acid biosynthesis	argininosuccinate lyase
TIGR00563	rsmB	Protein synthesis	16S rRNA (cytosine(967)-C(5))-methyltransferase
TIGR00873	gnd	Energy metabolism	6-phosphogluconate dehydrogenase (decarboxylating)
TIGR00871	zwf	Energy metabolism	glucose-6-phosphate dehydrogenase
TIGR01034	metK	Central intermediary metabolism	methionine adenosyltransferase
TIGR01011	rpsB_bact	Protein synthesis	ribosomal protein uS2

## Sheet: Figure 4B
PGFam	Align.	Align.	Num	Mean	Prop	Used In	Product
	Score	Length	Seqs	Sqr Freq	Gaps	Analysis
PGF_02154745	36.97	1442	43	0.973	0.003	TRUE	DNA polymerase III polC-type (EC 2.7.7.7)
PGF_02704551	34.44	1215	43	0.988	0.002	TRUE	DNA-directed RNA polymerase beta' subunit (EC 2.7.7.6)
PGF_02797402	34.01	1206	43	0.979	0.007	TRUE	DNA-directed RNA polymerase beta subunit (EC 2.7.7.6)
PGF_08675943	32.93	1176	43	0.96	0.001	TRUE	Transcription-repair coupling factor
PGF_00045963	32.64	1145	43	0.965	0.002	TRUE	Pyruvate carboxylase (EC 6.4.1.1)
PGF_09950730	32.04	1194	43	0.927	0.008	TRUE	Chromosome partition protein smc
PGF_00019221	31.92	1267	43	0.897	0.014	TRUE	ATP-dependent helicase/nuclease AddAB, subunit A
PGF_06122323	31.78	1223	43	0.909	0.019	TRUE	ATP-dependent helicase/nuclease AddAB, subunit B
PGF_10406880	30.77	1122	43	0.919	0.005	TRUE	DNA polymerase III alpha subunit (EC 2.7.7.7)
PGF_04041316	30.15	955	43	0.976	0.004	TRUE	Excinuclease ABC subunit A
PGF_05171623	29.24	932	43	0.958	0	TRUE	Isoleucyl-tRNA synthetase (EC 6.1.1.5)
PGF_05500127	28.82	889	43	0.967	0	TRUE	Valyl-tRNA synthetase (EC 6.1.1.9)
PGF_00416196	28.7	894	43	0.96	0.004	TRUE	Calcium-transporting ATPase (EC 3.6.3.8)
PGF_00423472	28.46	961	43	0.918	0.027	TRUE	DinG family ATP-dependent helicase YoaA
PGF_07830674	28.46	880	43	0.959	0.008	TRUE	Alanyl-tRNA synthetase (EC 6.1.1.7)
PGF_10347756	28.43	887	43	0.955	0.006	TRUE	DNA polymerase I (EC 2.7.7.7)
PGF_05340948	28.29	914	43	0.936	0.01	TRUE	DNA mismatch repair protein MutS
PGF_03272313	28.24	871	43	0.957	0.009	TRUE	DNA gyrase subunit A (EC 5.99.1.3)
PGF_03999196	28.23	838	43	0.975	0.005	TRUE	ATP-dependent Clp protease, ATP-binding subunit ClpC
PGF_00018082	28.04	844	43	0.965	0	TRUE	Lysyl aminopeptidase (EC 3.4.11.15)
PGF_06812369	27.92	808	43	0.982	0	TRUE	Leucyl-tRNA synthetase (EC 6.1.1.4)
PGF_10049811	27.56	788	43	0.982	0.001	TRUE	Protein translocase subunit SecA
PGF_05438553	27.47	803	43	0.969	0.006	TRUE	Phosphoenolpyruvate synthase (EC 2.7.9.2)
PGF_00057270	27.44	825	43	0.955	0.011	TRUE	DNA topoisomerase IV subunit A (EC 5.99.1.3)
PGF_04962192	27.11	822	43	0.946	0.026	TRUE	3'-to-5' exoribonuclease RNase R
PGF_00033095	27.06	808	43	0.952	0.004	TRUE	Phenylalanyl-tRNA synthetase beta chain (EC 6.1.1.20)
PGF_10525419	26.96	914	43	0.892	0.058	TRUE	Translation initiation factor 2
PGF_00011081	26.89	806	43	0.947	0.001	TRUE	Helicase PriA essential for oriC/DnaA-independent DNA replication
PGF_00066893	26.87	818	43	0.939	0.007	TRUE	Xaa-Pro dipeptidyl-peptidase (EC 3.4.14.11)
PGF_06776852	26.85	791	43	0.955	0.004	TRUE	Recombination inhibitory protein MutS2
PGF_10471233	26.68	762	43	0.966	0.009	TRUE	ATP-dependent DNA helicase UvrD/PcrA (EC 3.6.4.12)
PGF_00047095	26.53	875	43	0.897	0.015	TRUE	RecD-like DNA helicase YrrC
PGF_00423471	26.52	801	43	0.937	0.008	TRUE	DinG family ATP-dependent helicase CPE1197
PGF_10300474	26.36	716	43	0.985	0.002	TRUE	DNA topoisomerase I (EC 5.99.1.2)
PGF_00010349	26.28	756	43	0.956	0.014	TRUE	Guanosine-3',5'-bis(diphosphate) 3'-pyrophosphohydrolase (EC 3.1.7.2) / GTP pyrophosphokinase (EC 2.7.6.5), (p)ppGpp synthetase II
PGF_06275407	26.17	752	43	0.954	0.01	TRUE	Cell division-associated, ATP-dependent zinc metalloprotease FtsH
PGF_00060409	26.11	699	43	0.988	0.001	TRUE	Translation elongation factor G
PGF_07058357	25.67	785	43	0.916	0.009	TRUE	Single-stranded-DNA-specific exonuclease RecJ
PGF_02906681	25.62	739	43	0.942	0.01	TRUE	Transcription accessory protein (S1 RNA-binding domain)
PGF_00017471	25.58	710	43	0.96	0.012	TRUE	Lipoteichoic acid synthase LtaS Type IIa
PGF_03609651	25.43	683	43	0.973	0	TRUE	Methionyl-tRNA synthetase (EC 6.1.1.10)
PGF_06005188	25.39	669	43	0.982	0.002	TRUE	DNA topoisomerase IV subunit B (EC 5.99.1.3)
PGF_10302926	25.32	725	43	0.94	0.016	TRUE	Cell division protein FtsI [Peptidoglycan synthetase] (EC 2.4.1.129)
PGF_05982667	25.3	716	43	0.946	0.01	TRUE	Multimodular transpeptidase-transglycosylase (EC 2.4.1.129) (EC 3.4.-.-)
PGF_02040916	25.28	782	43	0.904	0.018	TRUE	Multimodular transpeptidase-transglycosylase (EC 2.4.1.129) (EC 3.4.-.-) / Penicillin-binding protein 1A/1B (PBP1)
PGF_00950554	25.22	667	43	0.976	0	TRUE	Excinuclease ABC subunit B
PGF_00009969	25	694	43	0.949	0	TRUE	Glycyl-tRNA synthetase beta chain (EC 6.1.1.14)
PGF_04333086	24.96	682	43	0.956	0.005	TRUE	DNA ligase (NAD(+)) (EC 6.5.1.2)
PGF_01175575	24.96	697	43	0.945	0.026	TRUE	Threonyl-tRNA synthetase (EC 6.1.1.3)
PGF_00033444	24.96	674	43	0.961	0.006	TRUE	Cyclic-di-AMP phosphodiesterase GdpP
PGF_02155509	24.94	752	43	0.909	0.057	TRUE	ATP-dependent Clp protease, ATP-binding subunit ClpE
PGF_02226715	24.9	684	43	0.952	0.007	TRUE	ATP-dependent DNA helicase RecG (EC 3.6.4.12)
PGF_06703483	24.88	660	43	0.968	0.018	TRUE	DNA gyrase subunit B (EC 5.99.1.3)
PGF_00960048	24.8	658	43	0.967	0.006	TRUE	PTS system, fructose-specific IIA component (EC 2.7.1.202) / PTS system, fructose-specific IIB component (EC 2.7.1.202) / PTS system, fructose-specific IIC component
PGF_00413300	24.7	637	43	0.979	0.001	TRUE	tRNA-5-carboxymethylaminomethyl-2-thiouridine(34) synthesis protein MnmG
PGF_00013003	24.59	661	43	0.956	0.002	TRUE	Bis-ABC ATPase YheS
PGF_00007041	24.46	615	43	0.986	0.005	TRUE	GTP-binding protein TypA/BipA
PGF_10357457	24.41	624	43	0.977	0.003	TRUE	Chaperone protein DnaK
PGF_00065678	24.36	692	43	0.926	0.02	TRUE	Uncharacterized protein YqgF
PGF_02788357	24.35	624	43	0.975	0	TRUE	Two-component sensor kinase SA14-24
PGF_00003338	24.22	632	43	0.964	0.006	TRUE	Efflux ABC transporter, permease/ATP-binding protein EF2592
PGF_02155458	24.21	611	43	0.979	0	TRUE	Uncharacterized amino acid permease YdaO
PGF_00036967	24.17	637	43	0.958	0.005	TRUE	Probable cadmium-transporting ATPase (EC 3.6.3.3)
PGF_00025445	24.17	641	43	0.955	0.005	TRUE	Neutral endopeptidase O (EC 3.4.24.-)
PGF_05507938	24.09	690	43	0.917	0.015	TRUE	DNA mismatch repair protein MutL
PGF_03029859	23.98	640	43	0.948	0.004	TRUE	Bis-ABC ATPase Uup
PGF_00045994	23.94	587	43	0.988	0.002	TRUE	Pyruvate kinase (EC 2.7.1.40) / Phosphohistidine swiveling domain
PGF_12852717	23.88	671	43	0.922	0.029	TRUE	Acyltransferase
PGF_01960322	23.67	606	43	0.961	0.002	TRUE	Glutamine--fructose-6-phosphate aminotransferase [isomerizing] (EC 2.6.1.16)
PGF_00033423	23.57	576	43	0.982	0	TRUE	Phosphoenolpyruvate-protein phosphotransferase of PTS system (EC 2.7.3.9)
PGF_06459503	23.53	680	43	0.902	0.02	TRUE	Serine/threonine protein kinase PrkC, regulator of stationary phase
PGF_00421679	23.32	633	43	0.927	0.012	TRUE	DNA primase DnaG
PGF_06589185	23.31	602	43	0.95	0.003	TRUE	Aspartyl-tRNA synthetase (EC 6.1.1.12)
PGF_06848757	23.14	575	43	0.965	0.002	TRUE	Ribonuclease J2 (endoribonuclease in RNA processing)
PGF_00048564	23.13	561	43	0.977	0.005	TRUE	Ribonuclease J1 (endonuclease and 5' exonuclease)
PGF_00401883	23.13	604	43	0.941	0.001	TRUE	Oligoendopeptidase F
PGF_00037588	23.09	571	43	0.966	0.003	TRUE	Prolyl-tRNA synthetase (EC 6.1.1.15), bacterial type
PGF_00423429	23.06	572	43	0.964	0.005	TRUE	Dihydroxyacetone kinase-like protein, phosphatase domain / Dihydroxyacetone kinase-like protein, kinase domain
PGF_00025227	22.97	561	43	0.97	0.002	TRUE	Acetolactate synthase, catabolic (EC 2.2.1.6)
PGF_00421796	22.93	565	43	0.965	0.002	TRUE	DNA repair protein RecN
PGF_01212739	22.92	546	43	0.981	0.009	TRUE	Heat shock protein 60 kDa family chaperone GroEL
PGF_00926109	22.92	563	43	0.966	0.002	TRUE	Arginyl-tRNA synthetase (EC 6.1.1.19)
PGF_00018995	22.82	547	43	0.976	0	TRUE	Malolactic enzyme (EC 1.-.-.-)
PGF_00036997	22.66	563	43	0.955	0.012	TRUE	Probable cell division protein YtgP
PGF_00766022	22.57	542	43	0.97	0.004	TRUE	Bis-ABC ATPase YbiT
PGF_00030643	22.54	525	43	0.984	0.001	TRUE	Peptide chain release factor 3
PGF_00006245	22.48	552	43	0.957	0.002	TRUE	Formate--tetrahydrofolate ligase (EC 6.3.4.3)
PGF_01668710	22.47	561	43	0.949	0.02	TRUE	Betaine/carnitine/choline transporter (BCCT) family
PGF_00006935	22.47	518	43	0.987	0	TRUE	GMP synthase [glutamine-hydrolyzing], amidotransferase subunit (EC 6.3.5.2) / GMP synthase [glutamine-hydrolyzing], ATP pyrophosphatase subunit (EC 6.3.5.2)
PGF_00051108	22.32	574	43	0.932	0.002	TRUE	Septation ring formation regulator EzrA
PGF_10365126	22.26	597	43	0.911	0.05	TRUE	DNA polymerase III subunits gamma and tau (EC 2.7.7.7)
PGF_03244749	22.24	518	43	0.977	0.002	TRUE	Bis-ABC ATPase SPy1206
PGF_00421098	22.18	535	43	0.959	0.016	TRUE	DEAD-box ATP-dependent RNA helicase DeaD (= CshA) (EC 3.6.4.13)
PGF_04569524	22.06	510	43	0.977	0.008	TRUE	ATP synthase alpha chain (EC 3.6.3.14)
PGF_00423911	21.99	571	43	0.92	0.008	TRUE	Duplicated ATPase component MtsB of energizing module of methionine-regulated ECF transporter
PGF_00710545	21.86	499	43	0.979	0	TRUE	Lysyl-tRNA synthetase (class II) (EC 6.1.1.6)
PGF_00420806	21.75	509	43	0.964	0.002	TRUE	D-alanine--poly(phosphoribitol) ligase subunit 1 (EC 6.1.1.13)
PGF_05822964	21.73	630	43	0.866	0.054	TRUE	membrane-anchoring domain / Glycerophosphoryl diester phosphodiesterase (EC 3.1.4.46)
PGF_00064424	21.69	491	43	0.979	0.004	TRUE	UbiD family decarboxylase, Lactobacillus brevis type
PGF_00052238	21.65	484	43	0.984	0	TRUE	Signal recognition particle protein Ffh
PGF_06522349	21.48	487	43	0.973	0	TRUE	Aspartyl-tRNA(Asn) amidotransferase subunit A (EC 6.3.5.6) @ Glutamyl-tRNA(Gln) amidotransferase subunit A (EC 6.3.5.7)
PGF_07096769	21.47	497	43	0.963	0.013	TRUE	UDP-N-acetylmuramoyl-dipeptide--2,6-diaminopimelate ligase (EC 6.3.2.13)
PGF_00668908	21.42	492	43	0.966	0.001	TRUE	Periplasmic protease
PGF_10518765	21.38	477	43	0.979	0.004	TRUE	Replicative DNA helicase (DnaB) (EC 3.6.4.12)
PGF_05195027	21.33	470	43	0.984	0.006	TRUE	ATP synthase beta chain (EC 3.6.3.14)
PGF_00015514	21.32	468	43	0.986	0	TRUE	Iron-sulfur cluster assembly protein SufB
PGF_10409443	21.3	541	43	0.916	0.022	TRUE	FIG006789: Stage V sporulation protein
PGF_00018016	21.27	489	43	0.962	0.012	TRUE	Lysine-specific permease
PGF_00067554	21.18	475	43	0.972	0.002	TRUE	Aspartyl-tRNA(Asn) amidotransferase subunit B (EC 6.3.5.6) @ Glutamyl-tRNA(Gln) amidotransferase subunit B (EC 6.3.5.7)
PGF_00014290	21.08	509	43	0.934	0.029	TRUE	Inner membrane transporter YjeM
PGF_06027248	21.07	504	43	0.939	0.018	TRUE	Glucose-6-phosphate 1-dehydrogenase (EC 1.1.1.49)
PGF_00050589	21	508	43	0.932	0.015	TRUE	Sensor histidine kinase YclK
PGF_00423502	20.99	468	43	0.97	0	TRUE	Dipeptidase (EC 3.4.-.-)
PGF_00421792	20.99	462	43	0.976	0.006	TRUE	DNA repair protein RadA
PGF_00019038	20.97	474	43	0.963	0.005	TRUE	ATP-dependent hsl protease ATP-binding subunit HslU
PGF_00732567	20.92	522	43	0.916	0.011	TRUE	2',3'-cyclic-nucleotide 2'-phosphodiesterase (EC 3.1.4.16)
PGF_00006461	20.91	460	43	0.975	0	TRUE	Fumarate hydratase class II (EC 4.2.1.2)
PGF_00007057	20.88	464	43	0.969	0.002	TRUE	tRNA-5-carboxymethylaminomethyl-2-thiouridine(34) synthesis protein MnmE
PGF_02620298	20.88	468	43	0.965	0.002	TRUE	Argininosuccinate lyase (EC 4.3.2.1)
PGF_10505717	20.83	451	43	0.981	0.002	TRUE	Glucose-6-phosphate isomerase (EC 5.3.1.9)
PGF_10456650	20.82	499	43	0.932	0.013	TRUE	ABC transporter, permease protein
PGF_01137124	20.71	454	43	0.972	0.005	TRUE	Phosphoglucosamine mutase (EC 5.4.2.10)
PGF_08454293	20.61	469	43	0.951	0.019	TRUE	N-acetylglucosamine-1-phosphate uridyltransferase (EC 2.7.7.23) / Glucosamine-1-phosphate N-acetyltransferase (EC 2.3.1.157)
PGF_02797400	20.58	471	43	0.948	0.001	TRUE	Cysteinyl-tRNA synthetase (EC 6.1.1.16)
PGF_00876106	20.58	460	43	0.96	0.016	TRUE	Chromosomal replication initiator protein DnaA
PGF_02777905	20.54	449	43	0.969	0.002	TRUE	proposed amino acid ligase found clustered with an amidotransferase
PGF_04521913	20.5	462	43	0.954	0	TRUE	UDP-N-acetylmuramoyl-tripeptide--D-alanyl-D-alanine ligase (EC 6.3.2.10)
PGF_01054379	20.48	432	43	0.985	0	TRUE	Adenylosuccinate lyase (EC 4.3.2.2) @ SAICAR lyase (EC 4.3.2.2)
PGF_06162930	20.48	459	43	0.956	0	TRUE	UDP-N-acetylmuramoyl-L-alanine--D-glutamate ligase (EC 6.3.2.9)
PGF_02452671	20.46	445	43	0.97	0.008	TRUE	Cell division trigger factor (EC 5.2.1.8)
PGF_00007024	20.42	436	43	0.978	0	TRUE	GTP-binding protein EngA
PGF_02818638	20.42	461	43	0.951	0.014	TRUE	Hemolysins and related proteins containing CBS domains
PGF_12884281	20.4	459	43	0.952	0.019	TRUE	dNTP triphosphohydrolase, broad substrate specificity
PGF_00420705	20.38	458	43	0.952	0.002	TRUE	Cytosine/purine/uracil/thiamine/allantoin permease family protein
PGF_05269328	20.37	458	43	0.952	0.023	TRUE	DEAD-box ATP-dependent RNA helicase CshB (EC 3.6.4.13)
PGF_06935032	20.31	430	43	0.98	0.002	TRUE	Adenylosuccinate synthetase (EC 6.3.4.4)
PGF_00070182	20.31	464	43	0.943	0.022	TRUE	Uncharacterized transporter YbxG
PGF_09939762	20.31	429	43	0.981	0.002	TRUE	SSU ribosomal protein S1p
PGF_00843497	20.27	450	43	0.955	0.004	TRUE	Cell division protein FtsA
PGF_00057483	20.26	430	43	0.977	0	TRUE	Transcription termination factor Rho
PGF_00016338	20.26	422	43	0.986	0.001	TRUE	ATP-dependent Clp protease ATP-binding subunit ClpX
PGF_00063999	20.22	443	43	0.961	0.015	TRUE	UDP-N-acetylmuramate--L-alanine ligase (EC 6.3.2.8)
PGF_00425024	20.17	451	43	0.95	0.009	TRUE	Exodeoxyribonuclease VII large subunit (EC 3.1.11.6)
PGF_00045922	20.14	430	43	0.971	0.007	TRUE	Pyrimidine nucleoside transporter
PGF_02029783	20.14	432	43	0.969	0.002	TRUE	GTP-binding protein Obg
PGF_03004613	20	430	43	0.965	0.009	TRUE	Histidyl-tRNA synthetase (EC 6.1.1.21)
PGF_00063916	20	418	43	0.978	0	TRUE	Tyrosyl-tRNA synthetase (EC 6.1.1.1)
PGF_05622318	19.87	412	43	0.979	0	TRUE	Serine hydroxymethyltransferase (EC 2.1.2.1)
PGF_05148076	19.86	426	43	0.962	0.003	TRUE	Membrane-associated zinc metalloprotease
PGF_03520151	19.82	438	43	0.947	0.023	TRUE	Cell division protein FtsZ
PGF_02862285	19.81	416	43	0.971	0.009	TRUE	Argininosuccinate synthase (EC 6.3.4.5)
PGF_00060428	19.74	395	43	0.993	0	TRUE	Translation elongation factor Tu
PGF_00769755	19.7	448	43	0.931	0.002	TRUE	16S rRNA (cytosine(967)-C(5))-methyltransferase (EC 2.1.1.176)
PGF_00066935	19.68	444	43	0.934	0.04	TRUE	Uracil permease @ Uracil:proton symporter UraA
PGF_00015517	19.67	433	43	0.945	0.002	TRUE	Iron-sulfur cluster assembly protein SufD
PGF_04792526	19.6	441	43	0.933	0.029	TRUE	O-acetylhomoserine sulfhydrylase (EC 2.5.1.49) @ O-succinylhomoserine sulfhydrylase (EC 2.5.1.48)
PGF_00001981	19.59	446	43	0.927	0.011	TRUE	Two-component system YycFG regulatory protein YycH
PGF_00420819	19.53	404	43	0.972	0	TRUE	D-alanyl transfer protein DltB
PGF_10373476	19.51	441	43	0.929	0	TRUE	Diaminopimelate decarboxylase (EC 4.1.1.20)
PGF_01162199	19.5	423	43	0.948	0.007	TRUE	Serine protease, DegP/HtrA, do-like (EC 3.4.21.-)
PGF_05581732	19.49	437	43	0.932	0.035	TRUE	Protein translocase subunit SecY
PGF_03202156	19.47	395	43	0.979	0	TRUE	S-adenosylmethionine synthetase (EC 2.5.1.6)
PGF_08905885	19.45	537	43	0.839	0.03	TRUE	Signal recognition particle receptor FtsY
PGF_07416013	19.44	414	43	0.955	0.005	TRUE	Tripeptide aminopeptidase (EC 3.4.11.4)
PGF_00001028	19.44	434	43	0.933	0.002	TRUE	Uncharacterized zinc protease YmfH
PGF_06115957	19.39	405	43	0.963	0	TRUE	tRNA 4-thiouridine synthase (EC 2.8.1.4)
PGF_04947330	19.34	427	43	0.936	0.005	TRUE	Poly(glycerophosphate chain) D-alanine transfer protein DltD
PGF_08147841	19.31	508	43	0.857	0.011	TRUE	Sucrose-6-phosphate hydrolase (EC 3.2.1.26)
PGF_07117522	19.3	457	43	0.903	0.005	TRUE	tRNA/rRNA cytosine-C5-methyltransferase
PGF_02061452	19.29	380	43	0.989	0	TRUE	Queuine tRNA-ribosyltransferase (EC 2.4.2.29)
PGF_08674505	19.25	402	43	0.96	0.019	TRUE	Choline ABC transport system, ATP-binding protein OpuBA
PGF_00421032	19.18	446	43	0.908	0.022	TRUE	D-serine ammonia-lyase (EC 4.3.1.18)
PGF_07063065	19.14	420	43	0.934	0.015	TRUE	Transcription termination protein NusA
PGF_02277678	19.13	431	43	0.922	0.054	TRUE	Phosphoglycerate kinase (EC 2.7.2.3)
PGF_10048015	19.11	385	43	0.974	0.005	TRUE	Inosine-5'-monophosphate dehydrogenase (EC 1.1.1.205) / CBS domain
PGF_06473395	19.1	379	43	0.981	0	TRUE	DNA polymerase III beta subunit (EC 2.7.7.7)
PGF_02788759	19.06	384	43	0.973	0	TRUE	Cysteine desulfurase (EC 2.8.1.7), associated with tRNA 4-thiouridine synthase
PGF_00416548	19.06	392	43	0.963	0	TRUE	1,2-diacylglycerol 3-glucosyltransferase (EC 2.4.1.337)
PGF_04282519	19	381	43	0.973	0.009	TRUE	N-acetylglucosamine-6-phosphate deacetylase (EC 3.5.1.25)
PGF_05387084	18.98	415	43	0.932	0.013	TRUE	Gamma-glutamyl phosphate reductase (EC 1.2.1.41)
PGF_07583562	18.93	412	43	0.932	0	TRUE	Cysteine desulfurase (EC 2.8.1.7) => SufS
PGF_00240574	18.88	400	43	0.944	0.004	TRUE	UPF0118 membrane protein YueF
PGF_00020147	18.88	402	43	0.942	0.018	TRUE	Membrane-associated protein containing RNA-binding TRAM domain and ribonuclease PIN-domain, YacL B.subtilis ortholog
PGF_02619921	18.85	378	43	0.969	0	TRUE	GTP-binding protein YqeH, required for biogenesis of 30S ribosome subunit
PGF_00043199	18.85	394	43	0.949	0.01	TRUE	Putative pheromone cAM373 precursor lipoprotein CamS
PGF_10301134	18.84	386	43	0.959	0.015	TRUE	Chaperone protein DnaJ
PGF_00007012	18.81	368	43	0.981	0.005	TRUE	GTP-binding and nucleic acid-binding protein YchF
PGF_07304022	18.8	413	43	0.925	0.039	TRUE	tRNA-specific 2-thiouridylase MnmA (EC 2.8.1.13)
PGF_10387199	18.75	374	43	0.97	0	TRUE	DNA recombination and repair protein RecF
PGF_02977685	18.73	424	43	0.91	0	TRUE	Hydroxymethylglutaryl-CoA reductase (EC 1.1.1.34)
PGF_08861326	18.72	410	43	0.925	0.005	TRUE	Aspartate aminotransferase (AspB-4) (EC 2.6.1.1)
PGF_10518532	18.7	370	43	0.972	0	TRUE	D-alanine--D-alanine ligase (EC 6.3.2.4)
PGF_01534078	18.68	402	43	0.932	0.009	TRUE	Murein endolytic transglycosylase MltG
PGF_00425729	18.68	424	43	0.907	0.007	TRUE	FIG001621: Zinc protease
PGF_00030640	18.68	360	43	0.984	0	TRUE	Peptide chain release factor 1
PGF_00418737	18.66	451	43	0.879	0.003	TRUE	ComF operon protein A, DNA transporter ATPase
PGF_02454442	18.61	390	43	0.943	0.015	TRUE	N-acetyl-L,L-diaminopimelate deacetylase (EC 3.5.1.47)
PGF_01853493	18.6	383	43	0.95	0.003	TRUE	Dihydropteroate synthase (EC 2.5.1.15)
PGF_10025016	18.6	394	43	0.937	0.023	TRUE	Cysteine desulfurase (EC 2.8.1.7)
PGF_03787622	18.51	379	43	0.951	0.005	TRUE	DNA polymerase IV (EC 2.7.7.7)
PGF_00047078	18.5	382	43	0.947	0.009	TRUE	RecA protein
PGF_08398205	18.4	409	43	0.91	0.005	TRUE	CCA tRNA nucleotidyltransferase (EC 2.7.7.72)
PGF_00415407	18.38	407	43	0.911	0.057	TRUE	23S rRNA (guanine(2445)-N(2))-methyltransferase (EC 2.1.1.173)
PGF_08149255	18.38	390	43	0.93	0.005	TRUE	FtsW-like protein YlaO
PGF_00696203	18.37	357	43	0.972	0	TRUE	Peptide chain release factor 2 @ programmed frameshift-containing
PGF_03295331	18.31	365	43	0.958	0.002	TRUE	UDP-N-acetylglucosamine--N-acetylmuramyl-(pentapeptide) pyrophosphoryl-undecaprenol N-acetylglucosamine transferase (EC 2.4.1.227)
PGF_02019462	18.28	348	43	0.98	0	TRUE	Phenylalanyl-tRNA synthetase alpha chain (EC 6.1.1.20)
PGF_08932911	18.19	379	43	0.934	0.011	TRUE	Alanine racemase (EC 5.1.1.1)
PGF_09054074	18.18	378	43	0.935	0.012	TRUE	Methionine synthase II (cobalamin-independent)
PGF_00008856	18.12	374	43	0.937	0.016	TRUE	Glycine/D-amino acid oxidases family
PGF_09111052	18.07	447	43	0.855	0.057	TRUE	Phosphopantothenoylcysteine decarboxylase (EC 4.1.1.36) / Phosphopantothenoylcysteine synthetase (EC 6.3.2.5)
PGF_07915158	18.03	345	43	0.971	0	TRUE	N(6)-L-threonylcarbamoyladenine synthase (EC 2.3.1.234)
PGF_00417381	17.99	343	43	0.971	0	TRUE	Central glycolytic genes regulator
PGF_00062045	17.98	339	43	0.977	0.003	TRUE	Tryptophanyl-tRNA synthetase (EC 6.1.1.2)
PGF_02154390	17.96	371	43	0.933	0.018	TRUE	Phosphomevalonate kinase (EC 2.7.4.2)
PGF_01867628	17.95	349	43	0.961	0.006	TRUE	Heat-inducible transcription repressor HrcA
PGF_00012930	17.93	390	43	0.908	0.003	TRUE	Hydroxymethylglutaryl-CoA synthase (EC 2.3.3.10)
PGF_00027383	17.9	395	43	0.901	0.005	TRUE	Acetyltransferase
PGF_00416683	17.89	336	43	0.976	0	TRUE	Catabolite control protein A
PGF_05049118	17.88	341	43	0.968	0.011	TRUE	Holliday junction ATP-dependent DNA helicase RuvB (EC 3.6.4.12)
PGF_00033289	17.77	364	43	0.932	0.034	TRUE	Phosphate:acyl-ACP acyltransferase PlsX (EC 2.3.1.n2)
PGF_09315693	17.75	341	43	0.961	0.004	TRUE	Glycosyltransferase LafB, responsible for the formation of Gal-Glc-DAG
PGF_00780840	17.65	409	43	0.873	0.105	TRUE	Undecaprenyl-phosphate alpha-N-acetylglucosaminyl 1-phosphate transferase (EC 2.7.8.33)
PGF_00006931	17.6	325	43	0.976	0	TRUE	GMP reductase (EC 1.7.1.7)
PGF_01288511	17.59	354	43	0.935	0.013	TRUE	Integral membrane protein LafC, accessory function in glycolipid and LTA synthesis
PGF_02617708	17.55	373	43	0.909	0.018	TRUE	A/G-specific adenine glycosylase (EC 3.2.2.-)
PGF_00033197	17.54	325	43	0.973	0	TRUE	Phosphate acetyltransferase (EC 2.3.1.8)
PGF_05564656	17.52	341	43	0.949	0.004	TRUE	6-phosphogluconolactonase (EC 3.1.1.31)
PGF_08005402	17.51	337	43	0.954	0.015	TRUE	FIG002813: LPPG:FO 2-phospho-L-lactate transferase like, CofD-like
PGF_07421229	17.51	323	43	0.974	0.009	TRUE	6-phosphofructokinase (EC 2.7.1.11)
PGF_01751397	17.51	366	43	0.915	0.015	TRUE	Adenine-specific methyltransferase (EC 2.1.1.72)
PGF_00016046	17.49	325	43	0.97	0.003	TRUE	L-asparaginase (EC 3.5.1.1)
PGF_09087715	17.49	471	43	0.806	0.048	TRUE	tRNA(Ile)-lysidine synthetase (EC 6.3.4.19)
PGF_00422271	17.49	314	43	0.987	0	TRUE	DNA-directed RNA polymerase alpha subunit (EC 2.7.7.6)
PGF_00008611	17.48	338	43	0.951	0	TRUE	Glycerol-3-phosphate dehydrogenase [NAD(P)+] (EC 1.1.1.94)
PGF_00033237	17.47	325	43	0.969	0.005	TRUE	Phosphate starvation-inducible protein PhoH, predicted ATPase
PGF_00000196	17.42	391	43	0.881	0.011	TRUE	UPF0348 protein family
PGF_00821776	17.42	322	43	0.971	0.007	TRUE	Transcriptional regulator, LysR family
PGF_06755829	17.42	340	43	0.945	0.003	TRUE	DNA polymerase III delta prime subunit (EC 2.7.7.7)
PGF_07076100	17.36	319	43	0.972	0.004	TRUE	Inosine-uridine preferring nucleoside hydrolase (EC 3.2.2.1)
PGF_03750541	17.35	357	43	0.918	0.009	TRUE	Aminopeptidase YpdF (MP-, MA-, MS-, AP-, NP- specific)
PGF_00416436	17.34	327	43	0.959	0.004	TRUE	3'->5' exoribonuclease Bsu YhaM
PGF_00912265	17.33	337	43	0.944	0.006	TRUE	tRNA-dihydrouridine synthase DusB
PGF_09112178	17.32	342	43	0.937	0.009	TRUE	Threonylcarbamoyl-AMP synthase (EC 2.7.7.87) / SUA5 domain with internal deletion
PGF_00015259	17.2	318	43	0.965	0.013	TRUE	ATP synthase gamma chain (EC 3.6.3.14)
PGF_00425738	17.17	311	43	0.974	0.003	TRUE	Sporulation transcription regulator WhiA
PGF_00033359	17.16	322	43	0.956	0.003	TRUE	Phospho-N-acetylmuramoyl-pentapeptide-transferase (EC 2.7.8.13)
PGF_06400908	17.15	324	43	0.953	0.009	TRUE	Mannose-6-phosphate isomerase (EC 5.3.1.8)
PGF_04835795	17.13	314	43	0.966	0.001	TRUE	Site-specific tyrosine recombinase XerC
PGF_00853991	17.12	339	43	0.93	0.021	TRUE	Diaminopimelate epimerase (EC 5.1.1.7)
PGF_00064393	17.06	308	43	0.972	0.005	TRUE	UTP--glucose-1-phosphate uridylyltransferase (EC 2.7.7.9)
PGF_07097873	17.05	311	43	0.967	0	TRUE	Ribonuclease Z (EC 3.1.26.11)
PGF_02405545	17.04	309	43	0.969	0	TRUE	Phosphate ABC transporter, permease protein PstC (TC 3.A.1.7.1)
PGF_03574598	16.99	349	43	0.91	0.006	TRUE	Lon-like protease with PDZ domain
PGF_00056897	16.99	316	43	0.956	0	TRUE	Thymidylate synthase (EC 2.1.1.45)
PGF_00007027	16.98	303	43	0.976	0.003	TRUE	GTP-binding protein Era
PGF_00009967	16.97	302	43	0.977	0.01	TRUE	Glycyl-tRNA synthetase alpha chain (EC 6.1.1.14)
PGF_00019248	16.96	310	43	0.963	0.003	TRUE	Manganese-dependent inorganic pyrophosphatase (EC 3.6.1.1)
PGF_04645019	16.95	338	43	0.922	0.052	TRUE	HPr kinase/phosphorylase
PGF_02390924	16.9	319	43	0.946	0	TRUE	16S rRNA (cytosine(1402)-N(4))-methyltransferase (EC 2.1.1.199)
PGF_04449783	16.88	314	43	0.953	0.017	TRUE	Pantothenate kinase (EC 2.7.1.33)
PGF_00957277	16.87	311	43	0.956	0	TRUE	Helicase loader DnaI
PGF_02621603	16.85	306	43	0.963	0	TRUE	Non-specific ribonucleoside hydrolase RihC
PGF_04655384	16.85	305	43	0.965	0	TRUE	1-phosphofructokinase (EC 2.7.1.56)
PGF_00826128	16.79	298	43	0.972	0	TRUE	Foldase protein PrsA precursor (EC 5.2.1.8) @ Foldase clustered with pyrimidine conversion
PGF_09201380	16.78	354	43	0.892	0.039	TRUE	DNA polymerase III delta subunit (EC 2.7.7.7)
PGF_00242238	16.77	419	43	0.819	0.111	TRUE	YibE/F family protein
PGF_01072302	16.76	295	43	0.976	0.003	TRUE	Phosphate ABC transporter, permease protein PstA (TC 3.A.1.7.1)
PGF_05752125	16.72	332	43	0.918	0.018	TRUE	Sucrose operon repressor ScrR, LacI family
PGF_10143857	16.7	288	43	0.984	0.003	TRUE	Fructose-bisphosphate aldolase class II (EC 4.1.2.13)
PGF_02008335	16.68	292	43	0.976	0.003	TRUE	Uncharacterized UPF0750 membrane protein SPy2155
PGF_10569727	16.68	307	43	0.952	0	TRUE	LSU rRNA pseudouridine(1911/1915/1917) synthase (EC 5.4.99.23)
PGF_03788368	16.65	297	43	0.966	0.01	TRUE	RNase adapter protein RapZ
PGF_00015737	16.64	348	43	0.892	0.008	TRUE	Isopentenyl-diphosphate delta-isomerase, FMN-dependent (EC 5.3.3.2)
PGF_00063974	16.64	302	43	0.957	0	TRUE	UDP-N-acetylenolpyruvoylglucosamine reductase (EC 1.3.1.98)
PGF_00052943	16.64	305	43	0.953	0.004	TRUE	Site-specific tyrosine recombinase XerD
PGF_00048840	16.61	323	43	0.924	0.021	TRUE	Ribosomal protein L11 methyltransferase
PGF_06936561	16.6	292	43	0.971	0	TRUE	Translation elongation factor Ts
PGF_02156610	16.59	324	43	0.921	0.015	TRUE	hypothetical protein
PGF_09020471	16.58	340	43	0.899	0.005	TRUE	GTP cyclohydrolase 1 type 2 homolog YbgI
PGF_01305075	16.57	314	43	0.935	0.018	TRUE	Inner membrane protein translocase and chaperone YidC, OxaA protein
PGF_12905405	16.49	337	43	0.898	0.014	TRUE	Oxidoreductase, Gfo/Idh/MocA family
PGF_00049827	16.48	295	43	0.959	0	TRUE	SSU rRNA (adenine(1518)-N(6)/adenine(1519)-N(6))-dimethyltransferase (EC 2.1.1.182)
PGF_03475877	16.46	298	43	0.954	0.007	TRUE	Chromosome (plasmid) partitioning protein ParB
PGF_00413295	16.43	307	43	0.938	0	TRUE	tRNA pseudouridine(55) synthase (EC 5.4.99.25)
PGF_01405081	16.41	301	43	0.946	0.007	TRUE	Heat shock protein HtpX
PGF_03029062	16.4	305	43	0.939	0	TRUE	Dihydroorotate dehydrogenase (NAD(+)), catalytic subunit (EC 1.3.1.14)
PGF_10462808	16.38	296	43	0.952	0.003	TRUE	33 kDa chaperonin HslO
PGF_00423613	16.38	331	43	0.9	0.015	TRUE	Diphosphomevalonate decarboxylase (EC 4.1.1.33)
PGF_00016393	16.37	282	43	0.975	0.01	TRUE	LSU ribosomal protein L2p (L8e)
PGF_02009381	16.33	325	43	0.906	0.003	TRUE	hypothetical protein
PGF_10340618	16.31	299	43	0.943	0.007	TRUE	Potassium efflux system KefA protein / Small-conductance mechanosensitive channel
PGF_01212500	16.3	283	43	0.969	0.01	TRUE	Diadenylate cyclase spyDAC; Bacterial checkpoint controller DisA with nucleotide-binding domain
PGF_04815798	16.25	325	43	0.901	0.039	TRUE	Mevalonate kinase (EC 2.7.1.36)
PGF_03215471	16.24	298	43	0.941	0	TRUE	16S rRNA (cytidine(1402)-2'-O)-methyltransferase (EC 2.1.1.198)
PGF_00038971	16.23	278	43	0.973	0.002	TRUE	Pur operon repressor PurR
PGF_02026136	16.2	304	43	0.929	0.027	TRUE	Uncharacterized S1 RNA binding domain protein YitL
PGF_00426877	16.19	289	43	0.952	0.017	TRUE	LSU ribosomal maturation GTPase RbgA (B. subtilis YlqF)
PGF_03679714	16.18	284	43	0.96	0.01	TRUE	Uncharacterized integral membrane protein SSO0015
PGF_07619772	16.17	302	43	0.931	0.023	TRUE	Cobalt/zinc/cadmium resistance protein CzcD
PGF_00020984	16.15	287	43	0.953	0.003	TRUE	Methenyltetrahydrofolate cyclohydrolase (EC 3.5.4.9) / Methylenetetrahydrofolate dehydrogenase (NADP+) (EC 1.5.1.5)
PGF_00048928	16.14	305	43	0.924	0.023	TRUE	Ribosome small subunit biogenesis RbfA-release protein RsgA
PGF_10369954	16.11	282	43	0.959	0.004	TRUE	Rod shape-determining protein MreC
PGF_02781328	16.11	275	43	0.971	0	TRUE	NAD synthetase (EC 6.3.1.5)
PGF_08093375	16.02	290	43	0.941	0.005	TRUE	Diphosphocytidyl-sugar kinase
PGF_05621995	16	282	43	0.953	0	TRUE	Prolipoprotein diacylglyceryl transferase
PGF_00060516	15.99	279	43	0.957	0	TRUE	Transmembrane component MtsC of energizing module of methionine-regulated ECF transporter
PGF_04150742	15.97	267	43	0.977	0.001	TRUE	Zinc ABC transporter, permease protein ZnuB
PGF_04807486	15.94	313	43	0.901	0.007	TRUE	tRNA dimethylallyltransferase (EC 2.5.1.75)
PGF_01127158	15.92	271	43	0.967	0	TRUE	Zn-dependent hydrolase YycJ/WalJ, required for cell wall metabolism and coordination of cell division with DNA replication
PGF_04505269	15.91	276	43	0.958	0.032	TRUE	SSU ribosomal protein S2p (SAe)
PGF_01291744	15.89	329	43	0.876	0.041	TRUE	FIG006988: Lipase/Acylhydrolase with GDSL-like motif
PGF_00015510	15.88	265	43	0.976	0	TRUE	Iron-sulfur cluster assembly ATPase protein SufC
PGF_00033411	15.88	272	43	0.963	0	TRUE	Phosphoenolpyruvate synthase regulatory protein
PGF_00011463	15.84	275	43	0.955	0.011	TRUE	RNA binding methyltransferase FtsJ like
PGF_00739388	15.81	281	43	0.943	0.017	TRUE	2,5-didehydrogluconate reductase (2-dehydro-D-gluconate-forming) (EC 1.1.1.274)
PGF_05950073	15.76	519	43	0.692	0.26	TRUE	Cystathionine gamma-lyase (EC 4.4.1.1)
PGF_00236102	15.74	286	43	0.931	0.021	TRUE	UPF0759 protein YunF
PGF_06888562	15.64	339	43	0.849	0.06	TRUE	Late competence protein ComGA, access of DNA to ComEA
PGF_01176589	15.63	262	43	0.966	0.004	TRUE	4-hydroxy-tetrahydrodipicolinate reductase (EC 1.17.1.8)
PGF_00667256	15.62	264	43	0.961	0.004	TRUE	Hypothetical NagD-like phosphatase
PGF_04574228	15.61	252	43	0.983	0	TRUE	Triosephosphate isomerase (EC 5.3.1.1)
PGF_10097632	15.6	294	43	0.91	0.029	TRUE	2-hydroxy-3-oxopropionate reductase (EC 1.1.1.60)
PGF_00424337	15.6	321	43	0.871	0.072	TRUE	Endonuclease IV (EC 3.1.21.2)
PGF_06629251	15.59	271	43	0.947	0.029	TRUE	Methionine aminopeptidase (EC 3.4.11.18)
PGF_00014264	15.56	278	43	0.933	0.021	TRUE	Inner membrane protein translocase and chaperone YidC, short form OxaI-like
PGF_08421732	15.53	268	43	0.949	0.004	TRUE	NAD kinase (EC 2.7.1.23)
PGF_05740384	15.49	279	43	0.927	0.018	TRUE	Formamidopyrimidine-DNA glycosylase (EC 3.2.2.23)
PGF_02366581	15.49	267	43	0.948	0.004	TRUE	Transmembrane component of general energizing module of ECF transporters
PGF_00013032	15.49	282	43	0.922	0.009	TRUE	ADP-dependent (S)-NAD(P)H-hydrate dehydratase (EC 4.2.1.136)
PGF_03889471	15.43	287	43	0.911	0.014	TRUE	hypothetical protein
PGF_00014479	15.42	254	43	0.968	0	TRUE	Integral membrane protein
PGF_01329082	15.42	284	43	0.915	0.015	TRUE	23S rRNA (guanine(748)-N(1))-methyltransferase (EC 2.1.1.188)
PGF_08582746	15.38	264	43	0.946	0.033	TRUE	23S rRNA (guanosine(2251)-2'-O)-methyltransferase (EC 2.1.1.185)
PGF_05689837	15.34	257	43	0.957	0.023	TRUE	Probable iron export permease protein FetB
PGF_00008059	15.34	277	43	0.921	0.045	TRUE	Glutamate 5-kinase (EC 2.7.2.11)
PGF_10160552	15.33	252	43	0.966	0	TRUE	Enoyl-[acyl-carrier-protein] reductase [NADH] (EC 1.3.1.9)
PGF_02450432	15.33	262	43	0.947	0.004	TRUE	Phosphatidate cytidylyltransferase (EC 2.7.7.41)
PGF_02472178	15.33	261	43	0.949	0.011	TRUE	Uncharacterized metal-dependent hydrolase YcfH
PGF_07609122	15.32	267	43	0.938	0.017	TRUE	Pyrroline-5-carboxylate reductase (EC 1.5.1.2)
PGF_02923127	15.31	240	43	0.988	0	TRUE	Uridylate kinase (EC 2.7.4.22)
PGF_05767868	15.3	244	43	0.979	0.008	TRUE	Probable transcriptional regulatory protein YebC
PGF_02280759	15.22	259	43	0.946	0	TRUE	Undecaprenyl diphosphate synthase (EC 2.5.1.31)
PGF_00008106	15.18	281	43	0.906	0.029	TRUE	Glutamate racemase (EC 5.1.1.3)
PGF_06784545	15.17	313	43	0.857	0.03	TRUE	(2E,6E)-farnesyl diphosphate synthase (EC 2.5.1.10)
PGF_00026301	15.15	262	43	0.936	0.024	TRUE	NrdR-regulated deoxyribonucleotide transporter, PnuC-like
PGF_06364262	15.14	236	43	0.986	0.004	TRUE	Two-component response regulator SA14-24
PGF_00065866	15.13	242	43	0.972	0	TRUE	Uncharacterized transcriptional response regulator YclJ
PGF_00007920	15.11	237	43	0.982	0	TRUE	Glucosamine-6-phosphate deaminase (EC 3.5.99.6)
PGF_01286574	15.11	248	43	0.959	0	TRUE	Protein serine/threonine phosphatase PrpC, regulation of stationary phase
PGF_00425720	15.11	265	43	0.928	0.015	TRUE	Putative RNA-binding protein YlmH
PGF_01036836	15.09	261	43	0.934	0.001	TRUE	Acyl-ACP thioesterase
PGF_00019563	15.05	236	43	0.979	0	TRUE	2,3,4,5-tetrahydropyridine-2,6-dicarboxylate N-acetyltransferase (EC 2.3.1.89)
PGF_05377575	15.04	246	43	0.959	0.004	TRUE	ABC transporter, ATP-binding protein EcsA
PGF_06519716	15.03	245	43	0.96	0.009	TRUE	ClpCP protease substrate adapter protein MecA
PGF_07411046	15.02	258	43	0.935	0.011	TRUE	Uncharacterized RNA methyltransferase YsgA
PGF_00413290	14.99	278	43	0.899	0.052	TRUE	tRNA pseudouridine(38-40) synthase (EC 5.4.99.12)
PGF_00998115	14.98	260	43	0.929	0.03	TRUE	ABC transporter-like sensor ATP-binding protein
PGF_00413208	14.92	251	43	0.942	0.019	TRUE	tRNA (guanine(37)-N(1))-methyltransferase (EC 2.1.1.228)
PGF_07420523	14.91	265	43	0.916	0.038	TRUE	Exodeoxyribonuclease III (EC 3.1.11.2)
PGF_09626318	14.9	246	43	0.95	0	TRUE	SSU rRNA pseudouridine(516) synthase (EC 5.4.99.19)
PGF_08518355	14.86	239	43	0.961	0.008	TRUE	ATP synthase F0 sector subunit a (EC 3.6.3.14)
PGF_03801195	14.83	244	43	0.949	0.017	TRUE	Putative amidotransferase similar to cobyric acid synthase
PGF_00016357	14.8	229	43	0.978	0	TRUE	LSU ribosomal protein L1p (L10Ae)
PGF_00040334	14.75	243	43	0.946	0.011	TRUE	Alkaline phosphatase synthesis transcriptional regulatory protein PhoP
PGF_00002970	14.73	248	43	0.935	0.015	TRUE	FIG145533: Methyltransferase (EC 2.1.1.-)
PGF_02517283	14.7	257	43	0.917	0.016	TRUE	Segregation and condensation protein A
PGF_05657253	14.69	228	43	0.973	0.004	TRUE	Ribose-5-phosphate isomerase A (EC 5.3.1.6)
PGF_00048556	14.67	259	43	0.912	0.015	TRUE	Ribonuclease HII (EC 3.1.26.4)
PGF_03790040	14.63	233	43	0.958	0.011	TRUE	Ribonuclease III (EC 3.1.26.3)
PGF_02032393	14.62	241	43	0.942	0.008	TRUE	Trehalose operon transcriptional repressor
PGF_05969969	14.62	254	43	0.917	0.005	TRUE	tRNA(1)(Val) (adenine(37)-N(6))-methyltransferase (EC 2.1.1.223)
PGF_06701488	14.61	383	43	0.747	0.086	TRUE	RNA-binding protein Jag
PGF_00012336	14.61	291	43	0.856	0.009	TRUE	Homoserine O-succinyltransferase (EC 2.3.1.46)
PGF_05580933	14.61	297	43	0.848	0.034	TRUE	Peptide chain release factor N(5)-glutamine methyltransferase (EC 2.1.1.297)
PGF_00777996	14.59	234	43	0.954	0.006	TRUE	5'-methylthioadenosine nucleosidase (EC 3.2.2.16) @ S-adenosylhomocysteine nucleosidase (EC 3.2.2.9)
PGF_00047155	14.59	225	43	0.973	0.002	TRUE	Redox-sensing transcriptional repressor Rex
PGF_00048554	14.57	324	43	0.809	0.062	TRUE	Caulimovirus viroplasmin / Ribonuclease HI (EC 3.1.26.4)
PGF_10300175	14.56	258	43	0.906	0.004	TRUE	Inositol-1-monophosphatase (EC 3.1.3.25)
PGF_00066139	14.51	240	43	0.937	0.041	TRUE	Uracil-DNA glycosylase, family 1 (EC 3.2.2.27)
PGF_00417995	14.48	246	43	0.924	0.02	TRUE	Chromosome replication initiation protein DnaD
PGF_08228852	14.48	233	43	0.948	0.004	TRUE	Zinc ABC transporter, ATP-binding protein ZnuC
PGF_02455692	14.47	228	43	0.958	0	TRUE	Cytidylate kinase (EC 2.7.4.25)
PGF_00876160	14.47	237	43	0.94	0.001	TRUE	Alpha-acetolactate decarboxylase (EC 4.1.1.5)
PGF_00984073	14.45	225	43	0.963	0.004	TRUE	Phosphate transport system regulatory protein PhoU
PGF_04244475	14.43	219	43	0.975	0	TRUE	Adenylate kinase (EC 2.7.4.3)
PGF_00008838	14.42	252	43	0.909	0.031	TRUE	16S rRNA (guanine(527)-N(7))-methyltransferase (EC 2.1.1.170)
PGF_00049889	14.42	223	43	0.966	0.026	TRUE	SSU ribosomal protein S3p (S3e)
PGF_01427545	14.37	216	43	0.978	0	TRUE	Aquaporin Z
PGF_00403095	14.34	209	43	0.992	0	TRUE	Uracil phosphoribosyltransferase (EC 2.4.2.9)
PGF_03810679	14.29	210	43	0.986	0	TRUE	SOS-response repressor and protease LexA (EC 3.4.21.88)
PGF_00026461	14.29	215	43	0.974	0.001	TRUE	Nucleotidase YfbR, HD superfamily
PGF_00755958	14.25	223	43	0.954	0.026	TRUE	Choline ABC transport system, permease protein OpuBD
PGF_02792560	14.24	241	43	0.917	0	TRUE	tRNA threonylcarbamoyladenosine biosynthesis protein TsaB
PGF_08693885	14.18	243	43	0.91	0.012	TRUE	3-oxoacyl-[acyl-carrier protein] reductase (EC 1.1.1.100), FadG
PGF_10233208	14.17	250	43	0.896	0	TRUE	16S rRNA (uracil(1498)-N(3))-methyltransferase (EC 2.1.1.193)
PGF_00777371	14.16	237	43	0.919	0	TRUE	Orotidine 5'-phosphate decarboxylase (EC 4.1.1.23)
PGF_00021968	14.15	215	43	0.965	0.001	TRUE	Mn-dependent transcriptional regulator MntR
PGF_00016431	14.14	211	43	0.974	0.011	TRUE	LSU ribosomal protein L3p (L3e)
PGF_00689961	14.14	206	43	0.985	0	TRUE	Guanylate kinase (EC 2.7.4.8)
PGF_00033555	14.14	224	43	0.945	0.013	TRUE	Phosphoglycerate mutase family 5
PGF_00413189	14.13	236	43	0.919	0.004	TRUE	tRNA (adenine(22)-N(1))-methyltransferase (EC 2.1.1.217)
PGF_00049893	14.12	202	43	0.994	0	TRUE	SSU ribosomal protein S4p (S9e) @ SSU ribosomal protein S4p (S9e), zinc-independent
PGF_04512522	14.12	207	43	0.981	0	TRUE	LSU ribosomal protein L4p (L1e)
PGF_02023619	14.09	244	43	0.902	0.024	TRUE	hypothetical protein
PGF_00027664	14.01	211	43	0.964	0.009	TRUE	Choline ABC transport system, permease protein OpuBB
PGF_02463284	13.98	199	43	0.991	0	TRUE	Recombination protein RecR
PGF_00059157	13.97	223	43	0.935	0.009	TRUE	Transcriptional regulator, Crp/Fnr family
PGF_08432396	13.91	214	43	0.951	0.014	TRUE	Nicotinate-nucleotide adenylyltransferase (EC 2.7.7.18)
PGF_06111020	13.89	221	43	0.934	0	TRUE	Thymidylate kinase (EC 2.7.4.9)
PGF_01776925	13.82	221	43	0.93	0.053	TRUE	Uridine kinase (EC 2.7.1.48)
PGF_03802161	13.79	203	43	0.968	0.006	TRUE	DNA-directed RNA polymerase delta subunit (EC 2.7.7.6)
PGF_00030776	13.74	211	43	0.946	0.006	TRUE	Acyl-ACP:1-acyl-sn-glycerol-3-phosphate acyltransferase (EC 2.3.1.n4)
PGF_00007026	13.72	197	43	0.977	0	TRUE	GTP-binding protein EngB
PGF_00285620	13.7	198	43	0.974	0.01	TRUE	ATP-dependent Clp protease proteolytic subunit ClpP (EC 3.4.21.92)
PGF_03802330	13.68	218	43	0.926	0.022	TRUE	Phenylalanyl-tRNA synthetase domain protein (Bsu YtpR)
PGF_01323228	13.65	209	43	0.944	0.005	TRUE	Acyl-phosphate:glycerol-3-phosphate O-acyltransferase PlsY (EC 2.3.1.n3)
PGF_01124268	13.64	211	43	0.939	0.019	TRUE	RecU Holliday junction resolvase
PGF_03189552	13.61	204	43	0.953	0.006	TRUE	Holliday junction ATP-dependent DNA helicase RuvA (EC 3.6.4.12)
PGF_00414865	13.61	237	43	0.884	0.103	TRUE	CBS domain protein
PGF_03295678	13.59	194	43	0.976	0	TRUE	CDP-diacylglycerol--glycerol-3-phosphate 3-phosphatidyltransferase (EC 2.7.8.5)
PGF_00002592	13.58	220	43	0.916	0.036	TRUE	FIG01964566: Predicted membrane protein, hemolysin III homolog
PGF_06530721	13.56	233	43	0.889	0.075	TRUE	tRNA (guanine(46)-N(7))-methyltransferase (EC 2.1.1.33)
PGF_00420612	13.53	213	43	0.927	0.005	TRUE	Cytoplasmic copper homeostasis protein CutC
PGF_01382519	13.48	190	43	0.978	0.011	TRUE	Ribosome hibernation promoting factor Hpf
PGF_00048926	13.48	187	43	0.986	0	TRUE	Ribosome recycling factor
PGF_10381714	13.45	212	43	0.924	0.001	TRUE	Orotate phosphoribosyltransferase (EC 2.4.2.10)
PGF_00412231	13.43	239	43	0.869	0.006	TRUE	short-chain dehydrogenase/oxidoreductase
PGF_01719396	13.4	220	43	0.904	0.008	TRUE	Thiamin pyrophosphokinase (EC 2.7.6.2)
PGF_09044927	13.4	274	43	0.81	0.15	TRUE	Cell division initiation protein DivIVA
PGF_03027854	13.4	212	43	0.92	0.015	TRUE	Hypothetical DUF1027 domain protein
PGF_00066942	13.37	195	43	0.957	0.001	TRUE	Xanthine phosphoribosyltransferase (EC 2.4.2.22)
PGF_09954313	13.36	197	43	0.952	0.015	TRUE	Peptidyl-prolyl cis-trans isomerase (EC 5.2.1.8)
PGF_00016443	13.32	180	43	0.993	0	TRUE	LSU ribosomal protein L5p (L11e)
PGF_03117711	13.28	207	43	0.923	0.01	TRUE	Hydrolase (HAD superfamily), YqeK
PGF_06649360	13.27	203	43	0.932	0.02	TRUE	Segregation and condensation protein B
PGF_06912475	13.26	319	43	0.742	0.224	TRUE	Acid-resistant locus arl7 (Fragment)
PGF_03174068	13.24	183	43	0.979	0.005	TRUE	Transcription antitermination protein NusG
PGF_00054380	13.2	186	43	0.968	0	TRUE	Substrate-specific component MtsA of methionine-regulated ECF transporter
PGF_02820109	13.16	190	43	0.955	0.005	TRUE	GTP cyclohydrolase I (EC 3.5.4.16) type 1
PGF_00013490	13.15	180	43	0.98	0	TRUE	Hypoxanthine-guanine phosphoribosyltransferase (EC 2.4.2.8)
PGF_02016712	13.15	192	43	0.949	0.005	TRUE	Lysine decarboxylase family
PGF_00016444	13.11	178	43	0.982	0	TRUE	LSU ribosomal protein L6p (L9e)
PGF_00425679	13.09	215	43	0.892	0.007	TRUE	FIG000605: protein co-occurring with transport systems (COG1739)
PGF_00206579	13.08	221	43	0.88	0.031	TRUE	hypothetical protein
PGF_00420087	13.07	197	43	0.931	0.038	TRUE	DUF402 family nucleoside diphosphatase
PGF_02155016	13.06	184	43	0.963	0.001	TRUE	DNA protection during starvation protein
PGF_00048566	12.95	187	43	0.947	0.008	TRUE	Ribonuclease M5 (EC 3.1.26.8)
PGF_08136090	12.93	236	43	0.842	0.083	TRUE	Probable iron export ATP-binding protein FetA
PGF_00046199	12.93	180	43	0.963	0.004	TRUE	RNA binding protein, contains ribosomal protein S1 domain
PGF_00034972	12.89	172	43	0.983	0	TRUE	Adenine phosphoribosyltransferase (EC 2.4.2.7)
PGF_04788810	12.89	185	43	0.948	0	TRUE	Peptidyl-tRNA hydrolase (EC 3.1.1.29)
PGF_08236802	12.86	339	43	0.698	0.058	TRUE	Maltose operon transcriptional repressor MalR, LacI family
PGF_03751823	12.84	217	43	0.872	0.059	TRUE	Heat shock protein GrpE
PGF_06407625	12.84	225	43	0.856	0.097	TRUE	16S rRNA (guanine(1207)-N(2))-methyltransferase (EC 2.1.1.172)
PGF_00413203	12.79	170	43	0.981	0	TRUE	tRNA (cytidine(34)-2'-O)-methyltransferase (EC 2.1.1.207)
PGF_00426806	12.74	169	43	0.98	0	TRUE	FIG005986: HD family hydrolase
PGF_07133621	12.74	187	43	0.931	0.002	TRUE	16S rRNA (guanine(966)-N(2))-methyltransferase (EC 2.1.1.171)
PGF_00049896	12.72	167	43	0.985	0.006	TRUE	SSU ribosomal protein S5p (S2e)
PGF_00060478	12.68	167	43	0.981	0.006	TRUE	Translation initiation factor 3
PGF_01430214	12.67	178	43	0.949	0	TRUE	Deoxyuridine 5'-triphosphate nucleotidohydrolase (EC 3.6.1.23)
PGF_10546429	12.65	174	43	0.959	0.017	TRUE	ATP synthase F0 sector subunit b (EC 3.6.3.14)
PGF_00423432	12.57	180	43	0.937	0.005	TRUE	Dimeric dUTPase (EC 3.6.1.23)
PGF_01213071	12.54	168	43	0.967	0.006	TRUE	LSU ribosomal protein L10p (P0)
PGF_01935566	12.5	184	43	0.921	0	TRUE	Nicotinamidase (EC 3.5.1.19)
PGF_03751878	12.46	209	43	0.862	0.074	TRUE	Substrate-specific component RibU of riboflavin ECF transporter
PGF_01135236	12.45	199	43	0.883	0.01	TRUE	Dephospho-CoA kinase (EC 2.7.1.24)
PGF_07596127	12.43	168	43	0.959	0.005	TRUE	tRNA-specific adenosine-34 deaminase (EC 3.5.4.33)
PGF_07480521	12.42	159	43	0.985	0	TRUE	23S rRNA (pseudouridine(1915)-N(3))-methyltransferase (EC 2.1.1.177)
PGF_06000821	12.42	174	43	0.942	0	TRUE	16S rRNA processing protein RimM
PGF_00049433	12.41	158	43	0.987	0	TRUE	S-ribosylhomocysteine lyase (EC 4.4.1.21) @ Autoinducer-2 production protein LuxS
PGF_00049904	12.4	156	43	0.993	0	TRUE	SSU ribosomal protein S7p (S5e)
PGF_02704803	12.31	162	43	0.967	0.005	TRUE	dCMP deaminase (EC 3.5.4.12) @ Late competence protein ComEB
PGF_00707140	12.31	175	43	0.93	0.045	TRUE	Cys-tRNA(Pro) deacylase YbaK
PGF_03889881	12.28	155	43	0.987	0	TRUE	Transcriptional regulator CtsR
PGF_00054343	12.18	199	43	0.863	0.058	TRUE	Substrate-specific component BioY of biotin ECF transporter
PGF_00031568	12.15	164	43	0.948	0.026	TRUE	Peroxide stress regulator PerR, FUR family
PGF_00413554	12.12	157	43	0.968	0.006	TRUE	tmRNA-binding protein SmpB
PGF_06724323	12.1	172	43	0.922	0.002	TRUE	O-acetyl-ADP-ribose deacetylase
PGF_08363070	12.09	164	43	0.944	0.019	TRUE	Glutathione peroxidase (EC 1.11.1.9) @ Thioredoxin peroxidase (EC 1.11.1.15)
PGF_00020361	12.07	159	43	0.957	0	TRUE	Metal-dependent hydrolase YbeY, involved in rRNA and/or ribosome maturation and assembly
PGF_01682834	12.02	158	43	0.956	0	TRUE	Bacterial ribosome SSU maturation protein RimP
PGF_00408670	12.01	152	43	0.974	0	TRUE	UPF0756 membrane protein YtwI
PGF_06180597	11.99	147	43	0.989	0	TRUE	LSU ribosomal protein L13p (L13Ae)
PGF_00016452	11.98	150	43	0.978	0	TRUE	LSU ribosomal protein L9p
PGF_00011953	11.94	150	43	0.975	0	TRUE	Histidine triad (HIT) nucleotide-binding protein, similarity with At5g48545 and yeast YDL125C (HNT1)
PGF_00048643	11.91	200	43	0.842	0.142	TRUE	Ribonucleotide reductase transcriptional regulator NrdR
PGF_00041788	11.91	155	43	0.956	0.001	TRUE	Putative iron-sulfur cluster assembly scaffold protein for SUF system, SufE2
PGF_00016343	11.9	144	43	0.991	0	TRUE	LSU ribosomal protein L16p (L10e)
PGF_04457297	11.89	190	43	0.863	0.011	TRUE	5-formyltetrahydrofolate cyclo-ligase (EC 6.3.3.2)
PGF_02025923	11.88	156	43	0.951	0	TRUE	hypothetical protein
PGF_04762552	11.87	163	43	0.929	0.005	TRUE	Phosphopantetheine adenylyltransferase (EC 2.7.7.3)
PGF_00016342	11.81	144	43	0.984	0.007	TRUE	LSU ribosomal protein L15p (L27Ae)
PGF_07695531	11.78	141	43	0.992	0	TRUE	LSU ribosomal protein L11p (L12e)
PGF_05117700	11.75	156	43	0.941	0.019	TRUE	Free methionine-(R)-sulfoxide reductase, contains GAF domain
PGF_10488938	11.71	146	43	0.969	0.013	TRUE	Putative pre-16S rRNA nuclease YqgF
PGF_03753407	11.66	156	43	0.933	0.019	TRUE	tRNA threonylcarbamoyladenosine biosynthesis protein TsaE
PGF_00932867	11.64	197	43	0.83	0.105	TRUE	Putative rRNA methylase YtqB
PGF_02587605	11.64	147	43	0.96	0.001	TRUE	Zinc uptake regulation protein Zur
PGF_07919746	11.63	142	43	0.976	0	TRUE	ATP synthase epsilon chain (EC 3.6.3.14)
PGF_10054809	11.61	148	43	0.954	0.007	TRUE	Transamidase GatB domain protein
PGF_06941403	11.58	137	43	0.99	0	TRUE	SSU ribosomal protein S12p (S23e)
PGF_04834007	11.43	159	43	0.907	0.038	TRUE	Integral membrane protein
PGF_01420802	11.38	149	43	0.932	0.03	TRUE	Transcriptional regulator MraZ
PGF_10454652	11.36	227	43	0.754	0.083	TRUE	UPF0758 family protein
PGF_00049906	11.35	132	43	0.988	0.007	TRUE	SSU ribosomal protein S8p (S15Ae)
PGF_00049909	11.31	130	43	0.992	0	TRUE	SSU ribosomal protein S9p (S16e)
PGF_00049837	11.28	129	43	0.993	0	TRUE	SSU ribosomal protein S11p (S14e)
PGF_00598888	11.25	139	43	0.954	0.021	TRUE	Mini-ribonuclease III
PGF_10301671	11.23	130	43	0.985	0.001	TRUE	Programmed cell death toxin YdcE
PGF_00016346	11.1	127	43	0.985	0	TRUE	LSU ribosomal protein L17p
PGF_06594013	11.07	147	43	0.913	0.02	TRUE	Peptide-methionine (R)-S-oxide reductase MsrB (EC 1.8.4.12)
PGF_00413533	11.04	206	43	0.769	0.169	TRUE	Thiol peroxidase, Tpx-type (EC 1.11.1.15)
PGF_00421071	11.01	150	43	0.899	0.013	TRUE	D-aminoacyl-tRNA deacylase (EC 3.1.1.96)
PGF_10049472	11	158	43	0.875	0.056	TRUE	Lipoprotein signal peptidase (EC 3.4.23.36)
PGF_04713899	11	142	43	0.923	0.034	TRUE	Rhodanese-like domain protein
PGF_00016340	10.94	122	43	0.991	0	TRUE	LSU ribosomal protein L14p (L23e)
PGF_00049840	10.88	121	43	0.989	0	TRUE	SSU ribosomal protein S13p (S18e)
PGF_03021263	10.87	152	43	0.882	0.079	TRUE	SepF, FtsZ-interacting protein related to cell division
PGF_05636025	10.84	120	43	0.99	0	TRUE	FIG001802: Putative alkaline-shock protein
PGF_00042167	10.82	153	43	0.875	0.016	TRUE	Putative metallopeptidase (Zinc) SprT family
PGF_00016445	10.82	124	43	0.971	0.015	TRUE	LSU ribosomal protein L7p/L12p (P1/P2)
PGF_04845029	10.72	118	43	0.987	0.001	TRUE	LSU ribosomal protein L19p
PGF_00016358	10.7	118	43	0.985	0	TRUE	LSU ribosomal protein L20p
PGF_09452281	10.67	117	43	0.986	0	TRUE	Ribosome-binding factor A
PGF_00016368	10.66	115	43	0.994	0	TRUE	LSU ribosomal protein L22p (L17e)
PGF_00016353	10.57	121	43	0.961	0.023	TRUE	LSU ribosomal protein L18p (L5e)
PGF_00417093	10.51	113	43	0.989	0	TRUE	Cell division protein GpsB, coordinates the switch between cylindrical and septal cell wall synthesis by re-localization of PBP1
PGF_00435430	10.46	119	43	0.959	0.008	TRUE	Ribosomal silencing factor RsfA
PGF_06632167	10.41	115	43	0.97	0	TRUE	Signal recognition particle associated protein
PGF_01979294	10.34	122	43	0.936	0	TRUE	Dihydroneopterin aldolase (EC 4.1.2.25)
PGF_08424570	10.31	119	43	0.945	0.041	TRUE	Ribonuclease P protein component (EC 3.1.26.5)
PGF_00421807	10.27	117	43	0.949	0.017	TRUE	DNA replication intiation control protein YabA
PGF_10373331	10.24	120	43	0.935	0	TRUE	Holo-[acyl-carrier-protein] synthase (EC 2.7.8.7)
PGF_04152933	10.22	153	43	0.826	0.032	TRUE	N-acetyltransferase ElaA
PGF_00404866	10.2	109	43	0.977	0	TRUE	protein from nitrogen regulatory protein P-II (GLNB) family, ortholog YAAQ B. subtilis
PGF_00049828	10.09	102	43	0.999	0	TRUE	SSU ribosomal protein S10p (S20e)
PGF_00043457	10.08	137	43	0.861	0.065	TRUE	Putative regulator of the mannose operon, ManO
PGF_03503126	10.05	232	43	0.66	0.235	TRUE	Hypothetical protein VC0266 (sugar utilization related?)
PGF_02526779	10.01	119	43	0.917	0.039	TRUE	UPF0145 protein
PGF_09353053	9.99	128	43	0.883	0.011	TRUE	DUF488 family protein SAV0238
PGF_00641077	9.97	113	43	0.938	0.017	TRUE	FIG139598: Potential ribosomal protein
PGF_00685189	9.97	142	43	0.836	0.104	TRUE	Protein translocase subunit YajC
PGF_04978890	9.95	102	43	0.986	0	TRUE	LSU ribosomal protein L21p
PGF_00016377	9.95	103	43	0.98	0	TRUE	LSU ribosomal protein L24p (L26e)
PGF_07836795	9.93	107	43	0.96	0.01	TRUE	Aspartyl-tRNA(Asn) amidotransferase subunit C (EC 6.3.5.6) @ Glutamyl-tRNA(Gln) amidotransferase subunit C (EC 6.3.5.7)
PGF_04287303	9.85	104	43	0.966	0	TRUE	RNA-binding protein YhbY
PGF_00049901	9.81	99	43	0.986	0.001	TRUE	SSU ribosomal protein S6p
PGF_00415631	9.73	99	43	0.978	0	TRUE	COG2740: Predicted nucleic-acid-binding protein implicated in transcription termination
PGF_03990071	9.7	97	43	0.985	0	TRUE	LSU ribosomal protein L23p (L23Ae)
PGF_02141223	9.62	104	43	0.943	0.021	TRUE	Nucleoid-associated protein YaaK
PGF_09581668	9.55	94	43	0.985	0	TRUE	Heat shock protein 10 kDa family chaperone GroES
PGF_00048932	9.47	95	43	0.972	0.001	TRUE	Ribosome-associated heat shock protein implicated in the recycling of the 50S subunit (S4 paralog)
PGF_01175502	9.44	91	43	0.989	0	TRUE	DNA-binding protein HBsu
PGF_00178044	9.43	90	43	0.994	0	TRUE	SSU ribosomal protein S16p
PGF_00016385	9.39	95	43	0.963	0.031	TRUE	LSU ribosomal protein L27p
PGF_00049847	9.37	89	43	0.993	0	TRUE	SSU ribosomal protein S15p (S13e)
PGF_00027563	9.35	101	43	0.93	0.03	TRUE	UPF0473 protein YrzB
PGF_00049854	9.29	89	43	0.985	0	TRUE	SSU ribosomal protein S17p (S11e)
PGF_00049860	9.26	96	43	0.946	0.051	TRUE	SSU ribosomal protein S19p (S15e)
PGF_10367439	9.23	90	43	0.973	0	TRUE	Acylphosphate phosphohydrolase (EC 3.6.1.7)
PGF_08051111	9.21	88	43	0.982	0	TRUE	Phosphotransferase system, phosphocarrier protein HPr
PGF_05941907	9.01	102	43	0.892	0.036	TRUE	hypothetical protein
PGF_04481164	8.92	83	43	0.979	0.001	TRUE	Veg protein
PGF_04388239	8.86	85	43	0.961	0	TRUE	KH domain RNA binding protein YlqC
PGF_00013347	8.77	100	43	0.877	0.108	TRUE	UPF0297 protein YrzL
PGF_09316422	8.71	189	43	0.634	0.205	TRUE	UPF0213 protein YazA
PGF_01614738	8.7	85	43	0.943	0.046	TRUE	LSU ribosomal protein L31p @ LSU ribosomal protein L31p, zinc-independent
PGF_10456344	8.65	78	43	0.979	0	TRUE	Protein translocase membrane subunit SecG
PGF_00049858	8.64	80	43	0.966	0.024	TRUE	SSU ribosomal protein S18p @ SSU ribosomal protein S18p, zinc-independent
PGF_03022650	8.44	76	43	0.969	0	TRUE	Glutaredoxin-like protein NrdH, required for reduction of Ribonucleotide reductase class Ib
PGF_00060431	8.44	72	43	0.994	0	TRUE	Translation initiation factor 1
PGF_03081665	8.35	90	43	0.881	0.057	TRUE	Cell division integral membrane protein, YggT and half-length relatives
PGF_02054288	8.21	73	43	0.961	0	TRUE	Uncharacterized protein YqgQ
PGF_10444145	8.11	70	43	0.97	0	TRUE	ATP synthase F0 sector subunit c (EC 3.6.3.14)
PGF_05906360	8.1	70	43	0.968	0	TRUE	DNA-directed RNA polymerase omega subunit (EC 2.7.7.6)
PGF_02008894	8.09	76	43	0.928	0.039	TRUE	UPF0346 protein YozE
PGF_06916058	8.02	78	43	0.908	0.04	TRUE	Uncharacterized S4 RNA-binding-domain protein YbcJ
PGF_05076104	7.94	88	43	0.846	0.133	TRUE	Exodeoxyribonuclease VII small subunit (EC 3.1.11.6)
PGF_02899131	7.93	64	43	0.991	0	TRUE	LSU ribosomal protein L29p (L35e)
PGF_10471987	7.88	64	43	0.984	0.001	TRUE	2-hydroxymuconate tautomerase-like protein
PGF_04034430	7.85	62	43	0.997	0	TRUE	SSU ribosomal protein S21p
PGF_00253740	7.82	118	43	0.719	0.218	TRUE	hypothetical protein
PGF_06429692	7.79	63	43	0.982	0.001	TRUE	Uncharacterized protein CAC3725
PGF_03278866	7.76	61	43	0.993	0	TRUE	LSU ribosomal protein L28p @ LSU ribosomal protein L28p, zinc-independent
PGF_03818138	7.71	67	43	0.942	0.044	TRUE	LSU ribosomal protein L35p
PGF_00016395	7.59	60	43	0.98	0	TRUE	LSU ribosomal protein L30p (L7e)

## Sheet: Figure 5
PGFam	Align.	Align.	Num	Mean	Prop	Used In	Product
	Score	Length	Seqs	Sqr Freq	Gaps	Analysis
PGF_02154745	37.89	1437	43	0.999	0	TRUE	DNA polymerase III polC-type (EC 2.7.7.7)
PGF_00019221	35.06	1250	43	0.992	0	TRUE	ATP-dependent helicase/nuclease AddAB, subunit A
PGF_09372748	34.87	1223	43	0.997	0	TRUE	Respiratory nitrate reductase alpha chain (EC 1.7.99.4)
PGF_02704551	34.81	1213	43	0.999	0	TRUE	DNA-directed RNA polymerase beta' subunit (EC 2.7.7.6)
PGF_02797402	34.6	1201	43	0.998	0	TRUE	DNA-directed RNA polymerase beta subunit (EC 2.7.7.6)
PGF_06122323	34.36	1199	43	0.992	0	TRUE	ATP-dependent helicase/nuclease AddAB, subunit B
PGF_09950730	34.23	1185	43	0.995	0	TRUE	Chromosome partition protein smc
PGF_08675943	34.19	1175	43	0.997	0	TRUE	Transcription-repair coupling factor
PGF_00045963	33.74	1143	43	0.998	0	TRUE	Pyruvate carboxylase (EC 6.4.1.1)
PGF_10406880	33.12	1116	43	0.992	0	TRUE	DNA polymerase III alpha subunit (EC 2.7.7.7)
PGF_08690689	31.83	1060	43	0.978	0	TRUE	Exonuclease SbcC
PGF_04041316	30.78	951	43	0.998	0	TRUE	Excinuclease ABC subunit A
PGF_05171623	30.47	932	43	0.998	0	TRUE	Isoleucyl-tRNA synthetase (EC 6.1.1.5)
PGF_00423472	30.18	934	43	0.988	0.005	TRUE	DinG family ATP-dependent helicase YoaA
PGF_05340948	30.01	912	43	0.994	0.002	TRUE	DNA mismatch repair protein MutS
PGF_00061789	30	906	43	0.997	0	TRUE	Trehalose 6-phosphate phosphorylase (EC 2.4.1.216)
PGF_00416196	29.72	891	43	0.996	0	TRUE	Calcium-transporting ATPase (EC 3.6.3.8)
PGF_10347756	29.64	882	43	0.998	0	TRUE	DNA polymerase I (EC 2.7.7.7)
PGF_05500127	29.59	889	43	0.992	0	TRUE	Valyl-tRNA synthetase (EC 6.1.1.9)
PGF_03272313	29.32	869	43	0.995	0	TRUE	DNA gyrase subunit A (EC 5.99.1.3)
PGF_10525419	29.25	863	43	0.996	0.001	TRUE	Translation initiation factor 2
PGF_07830674	29.25	880	43	0.986	0.011	TRUE	Alanyl-tRNA synthetase (EC 6.1.1.7)
PGF_00047095	29.21	870	43	0.99	0.002	TRUE	RecD-like DNA helicase YrrC
PGF_03999196	28.84	834	43	0.999	0	TRUE	ATP-dependent Clp protease, ATP-binding subunit ClpC
PGF_00018082	28.77	844	43	0.99	0	TRUE	Lysyl aminopeptidase (EC 3.4.11.15)
PGF_00057270	28.5	816	43	0.998	0	TRUE	DNA topoisomerase IV subunit A (EC 5.99.1.3)
PGF_00122909	28.38	831	43	0.985	0.001	TRUE	hypothetical protein
PGF_06812369	28.38	808	43	0.998	0	TRUE	Leucyl-tRNA synthetase (EC 6.1.1.4)
PGF_00066893	28.35	812	43	0.995	0	TRUE	Xaa-Pro dipeptidyl-peptidase (EC 3.4.14.11)
PGF_00033095	28.27	805	43	0.996	0	TRUE	Phenylalanyl-tRNA synthetase beta chain (EC 6.1.1.20)
PGF_04962192	28.22	800	43	0.998	0	TRUE	3'-to-5' exoribonuclease RNase R
PGF_00011081	28.21	805	43	0.994	0	TRUE	Helicase PriA essential for oriC/DnaA-independent DNA replication
PGF_05438553	28.21	798	43	0.998	0	TRUE	Phosphoenolpyruvate synthase (EC 2.7.9.2)
PGF_00423471	28.1	798	43	0.995	0.001	TRUE	DinG family ATP-dependent helicase CPE1197
PGF_10049811	28.05	787	43	1	0	TRUE	Protein translocase subunit SecA
PGF_07058357	27.7	778	43	0.993	0	TRUE	Single-stranded-DNA-specific exonuclease RecJ
PGF_02040916	27.48	771	43	0.99	0.003	TRUE	Multimodular transpeptidase-transglycosylase (EC 2.4.1.129) (EC 3.4.-.-) / Penicillin-binding protein 1A/1B (PBP1)
PGF_10471233	27.45	755	43	0.999	0	TRUE	ATP-dependent DNA helicase UvrD/PcrA (EC 3.6.4.12)
PGF_06513690	27.39	752	43	0.999	0	TRUE	Pyruvate formate-lyase (EC 2.3.1.54)
PGF_06275407	27.23	745	43	0.998	0	TRUE	Cell division-associated, ATP-dependent zinc metalloprotease FtsH
PGF_02024847	27.17	933	43	0.89	0.069	TRUE	Cell surface protein
PGF_00033961	27.12	739	43	0.998	0	TRUE	Phosphoribosylformylglycinamidine synthase, synthetase subunit (EC 6.3.5.3)
PGF_00285155	27.02	749	43	0.987	0	TRUE	hypothetical protein
PGF_00010349	26.99	755	43	0.982	0.013	TRUE	Guanosine-3',5'-bis(diphosphate) 3'-pyrophosphohydrolase (EC 3.1.7.2) / GTP pyrophosphokinase (EC 2.7.6.5), (p)ppGpp synthetase II
PGF_02906681	26.82	738	43	0.987	0.004	TRUE	Transcription accessory protein (S1 RNA-binding domain)
PGF_05195470	26.76	718	43	0.999	0	TRUE	Polyphosphate kinase (EC 2.7.4.1)
PGF_02030802	26.69	716	43	0.997	0	TRUE	Lipoteichoic acid synthase LtaS Type IIb
PGF_10302926	26.64	713	43	0.998	0	TRUE	Cell division protein FtsI [Peptidoglycan synthetase] (EC 2.4.1.129)
PGF_05982667	26.58	709	43	0.998	0	TRUE	Multimodular transpeptidase-transglycosylase (EC 2.4.1.129) (EC 3.4.-.-)
PGF_00060409	26.42	698	43	1	0	TRUE	Translation elongation factor G
PGF_00017471	26.41	702	43	0.997	0.001	TRUE	Lipoteichoic acid synthase LtaS Type IIa
PGF_06887246	26.3	763	43	0.952	0.022	TRUE	DNA internalization-related competence protein ComEC/Rec2
PGF_00335550	26.23	691	43	0.998	0	TRUE	hypothetical protein
PGF_00009969	26.22	694	43	0.995	0	TRUE	Glycyl-tRNA synthetase beta chain (EC 6.1.1.14)
PGF_03609651	26.08	683	43	0.998	0	TRUE	Methionyl-tRNA synthetase (EC 6.1.1.10)
PGF_02226715	25.98	679	43	0.997	0	TRUE	ATP-dependent DNA helicase RecG (EC 3.6.4.12)
PGF_04333086	25.97	679	43	0.997	0	TRUE	DNA ligase (NAD(+)) (EC 6.5.1.2)
PGF_01175575	25.97	688	43	0.99	0.005	TRUE	Threonyl-tRNA synthetase (EC 6.1.1.3)
PGF_00065678	25.93	678	43	0.996	0	TRUE	Uncharacterized protein YqgF
PGF_00033444	25.88	670	43	1	0	TRUE	Cyclic-di-AMP phosphodiesterase GdpP
PGF_05507938	25.85	683	43	0.989	0.003	TRUE	DNA mismatch repair protein MutL
PGF_06459503	25.82	679	43	0.991	0.003	TRUE	Serine/threonine protein kinase PrkC, regulator of stationary phase
PGF_06005188	25.82	668	43	0.999	0	TRUE	DNA topoisomerase IV subunit B (EC 5.99.1.3)
PGF_00950554	25.79	667	43	0.999	0	TRUE	Excinuclease ABC subunit B
PGF_02155509	25.59	740	43	0.941	0.042	TRUE	ATP-dependent Clp protease, ATP-binding subunit ClpE
PGF_00982595	25.59	658	43	0.998	0	TRUE	hypothetical protein
PGF_00013003	25.5	660	43	0.992	0.002	TRUE	Bis-ABC ATPase YheS
PGF_00960048	25.46	654	43	0.996	0	TRUE	PTS system, fructose-specific IIA component (EC 2.7.1.202) / PTS system, fructose-specific IIB component (EC 2.7.1.202) / PTS system, fructose-specific IIC component
PGF_06703483	25.41	648	43	0.998	0	TRUE	DNA gyrase subunit B (EC 5.99.1.3)
PGF_12852717	25.4	651	43	0.995	0	TRUE	Acyltransferase
PGF_03029859	25.2	639	43	0.997	0	TRUE	Bis-ABC ATPase Uup
PGF_01467683	25.19	667	43	0.976	0.012	TRUE	Ferrous iron transporter FeoB
PGF_00025445	25.18	638	43	0.997	0	TRUE	Neutral endopeptidase O (EC 3.4.24.-)
PGF_00413300	25.18	637	43	0.998	0	TRUE	tRNA-5-carboxymethylaminomethyl-2-thiouridine(34) synthesis protein MnmG
PGF_00024544	25.17	636	43	0.998	0	TRUE	NADH dehydrogenase (EC 1.6.99.3) in cluster with putative pheromone precursor
PGF_00036967	25.05	634	43	0.995	0	TRUE	Probable cadmium-transporting ATPase (EC 3.6.3.3)
PGF_00003338	25	629	43	0.997	0.002	TRUE	Efflux ABC transporter, permease/ATP-binding protein EF2592
PGF_02788357	24.95	624	43	0.999	0	TRUE	Two-component sensor kinase SA14-24
PGF_10357457	24.91	622	43	0.999	0	TRUE	Chaperone protein DnaK
PGF_00401726	24.8	626	43	0.991	0	TRUE	beta-galactosidase large subunit (EC 3.2.1.23)
PGF_00421679	24.74	629	43	0.987	0.005	TRUE	DNA primase DnaG
PGF_00007041	24.73	612	43	1	0	TRUE	GTP-binding protein TypA/BipA
PGF_02155458	24.69	611	43	0.999	0	TRUE	Uncharacterized amino acid permease YdaO
PGF_00048120	24.64	609	43	0.999	0	TRUE	Alpha-glycerophosphate oxidase (EC 1.1.3.21)
PGF_01960322	24.48	605	43	0.995	0	TRUE	Glutamine--fructose-6-phosphate aminotransferase [isomerizing] (EC 2.6.1.16)
PGF_00401883	24.47	604	43	0.996	0	TRUE	Oligoendopeptidase F
PGF_00043297	24.45	632	43	0.973	0.013	TRUE	CDP-ribitol ribitolphosphotransferase (EC 2.7.8.14)
PGF_00426057	24.45	618	43	0.984	0.005	TRUE	5,10-methylenetetrahydrofolate reductase (EC 1.5.1.20) / Homolog of homocysteine-binding domain
PGF_06589185	24.45	601	43	0.997	0	TRUE	Aspartyl-tRNA synthetase (EC 6.1.1.12)
PGF_00034486	24.35	616	43	0.981	0.007	TRUE	Acyltransferase family
PGF_00045994	24.2	586	43	1	0	TRUE	Pyruvate kinase (EC 2.7.1.40) / Phosphohistidine swiveling domain
PGF_04183997	24.15	586	43	0.998	0	TRUE	Efflux ABC transporter for glutathione/L-cysteine, essential for assembly of bd-type respiratory oxidases => CydC subunit
PGF_05822964	24.08	604	43	0.98	0.011	TRUE	membrane-anchoring domain / Glycerophosphoryl diester phosphodiesterase (EC 3.1.4.46)
PGF_05614715	24.02	599	43	0.982	0.007	TRUE	Oligoendopeptidase F-like protein
PGF_02039452	24	578	43	0.998	0	TRUE	hypothetical protein
PGF_00033423	23.99	576	43	1	0	TRUE	Phosphoenolpyruvate-protein phosphotransferase of PTS system (EC 2.7.3.9)
PGF_00596539	23.99	578	43	0.998	0	TRUE	Efflux ABC transporter for glutathione/L-cysteine, essential for assembly of bd-type respiratory oxidases => CydD subunit
PGF_00033479	23.97	575	43	1	0	TRUE	Phosphoglucomutase (EC 5.4.2.2)
PGF_08080265	23.92	578	43	0.995	0	TRUE	Autolysis histidine kinase LytS
PGF_06848757	23.9	574	43	0.998	0	TRUE	Ribonuclease J2 (endoribonuclease in RNA processing)
PGF_03752797	23.86	593	43	0.98	0.006	TRUE	Efflux ABC transporter, permease/ATP-binding protein YfiC
PGF_00051108	23.85	573	43	0.996	0	TRUE	Septation ring formation regulator EzrA
PGF_00423429	23.83	570	43	0.998	0	TRUE	Dihydroxyacetone kinase-like protein, phosphatase domain / Dihydroxyacetone kinase-like protein, kinase domain
PGF_00037588	23.77	569	43	0.997	0	TRUE	Prolyl-tRNA synthetase (EC 6.1.1.15), bacterial type
PGF_00054229	23.76	647	43	0.934	0.05	TRUE	Streptococcal hemagglutinin protein
PGF_00421796	23.71	564	43	0.998	0	TRUE	DNA repair protein RecN
PGF_09945387	23.68	568	43	0.994	0	TRUE	Fibronectin/fibrinogen-binding protein
PGF_10365126	23.66	567	43	0.994	0	TRUE	DNA polymerase III subunits gamma and tau (EC 2.7.7.7)
PGF_00025227	23.65	560	43	0.999	0	TRUE	Acetolactate synthase, catabolic (EC 2.2.1.6)
PGF_00926109	23.64	562	43	0.997	0	TRUE	Arginyl-tRNA synthetase (EC 6.1.1.19)
PGF_00048564	23.6	558	43	0.999	0	TRUE	Ribonuclease J1 (endonuclease and 5' exonuclease)
PGF_01668710	23.53	555	43	0.999	0	TRUE	Betaine/carnitine/choline transporter (BCCT) family
PGF_00036997	23.52	556	43	0.997	0	TRUE	Probable cell division protein YtgP
PGF_00019001	23.46	558	43	0.993	0	TRUE	Malonate decarboxylase beta subunit / Malonate decarboxylase gamma subunit
PGF_00068000	23.43	567	43	0.984	0	TRUE	Adenine deaminase (EC 3.5.4.2)
PGF_00006245	23.39	551	43	0.996	0	TRUE	Formate--tetrahydrofolate ligase (EC 6.3.4.3)
PGF_00018999	23.33	547	43	0.998	0	TRUE	Malonate decarboxylase alpha subunit
PGF_00018995	23.32	547	43	0.997	0	TRUE	Malolactic enzyme (EC 1.-.-.-)
PGF_04209246	23.26	545	43	0.997	0	TRUE	hypothetical protein
PGF_01212739	23.25	541	43	1	0	TRUE	Heat shock protein 60 kDa family chaperone GroEL
PGF_00766022	23.21	540	43	0.999	0	TRUE	Bis-ABC ATPase YbiT
PGF_00321268	23.17	543	43	0.994	0	TRUE	hypothetical protein
PGF_00416129	23.14	537	43	0.999	0	TRUE	CTP synthase (EC 6.3.4.2)
PGF_10409443	23.01	534	43	0.996	0	TRUE	FIG006789: Stage V sporulation protein
PGF_00421098	22.9	526	43	0.999	0	TRUE	DEAD-box ATP-dependent RNA helicase DeaD (= CshA) (EC 3.6.4.13)
PGF_00030643	22.88	525	43	0.999	0	TRUE	Peptide chain release factor 3
PGF_03000099	22.77	519	43	1	0	TRUE	Ribonuclease Y
PGF_00931257	22.75	533	43	0.985	0.005	TRUE	Integral membrane protein
PGF_10569706	22.74	538	43	0.981	0	TRUE	hypothetical protein
PGF_03244749	22.71	517	43	0.999	0	TRUE	Bis-ABC ATPase SPy1206
PGF_00006935	22.7	518	43	0.997	0	TRUE	GMP synthase [glutamine-hydrolyzing], amidotransferase subunit (EC 6.3.5.2) / GMP synthase [glutamine-hydrolyzing], ATP pyrophosphatase subunit (EC 6.3.5.2)
PGF_03751665	22.69	530	43	0.985	0.004	TRUE	L-lactate permease
PGF_00047730	22.66	519	43	0.995	0.002	TRUE	Respiratory nitrate reductase beta chain (EC 1.7.99.4)
PGF_00416055	22.62	584	43	0.936	0.003	TRUE	CRISPR-associated protein, Cse1 family
PGF_00153745	22.51	514	43	0.993	0	TRUE	hypothetical protein
PGF_00732567	22.5	516	43	0.99	0	TRUE	2',3'-cyclic-nucleotide 2'-phosphodiesterase (EC 3.1.4.16)
PGF_00420806	22.47	508	43	0.997	0	TRUE	D-alanine--poly(phosphoribitol) ligase subunit 1 (EC 6.1.1.13)
PGF_00050589	22.46	507	43	0.998	0	TRUE	Sensor histidine kinase YclK
PGF_04569524	22.46	506	43	0.998	0	TRUE	ATP synthase alpha chain (EC 3.6.3.14)
PGF_00149668	22.45	513	43	0.991	0	TRUE	hypothetical protein
PGF_02048895	22.41	511	43	0.991	0.001	TRUE	hypothetical protein
PGF_02983541	22.33	501	43	0.998	0	TRUE	Blue copper oxidase CueO precursor
PGF_00710545	22.3	499	43	0.998	0	TRUE	Lysyl-tRNA synthetase (class II) (EC 6.1.1.6)
PGF_03786627	22.27	504	43	0.992	0.001	TRUE	Gluconokinase (EC 2.7.1.12)
PGF_02040731	22.25	502	43	0.993	0	TRUE	hypothetical protein
PGF_08905885	22.23	534	43	0.962	0.006	TRUE	Signal recognition particle receptor FtsY
PGF_06027248	22.22	495	43	0.999	0	TRUE	Glucose-6-phosphate 1-dehydrogenase (EC 1.1.1.49)
PGF_00014290	22.18	494	43	0.998	0	TRUE	Inner membrane transporter YjeM
PGF_00668908	22.13	492	43	0.998	0	TRUE	Periplasmic protease
PGF_10456650	22.13	494	43	0.996	0	TRUE	ABC transporter, permease protein
PGF_05589963	22.12	491	43	0.998	0	TRUE	ABC transporter, substrate-binding protein (cluster 3, basic aa/glutamine/opines) / ABC transporter, permease protein (cluster 3, basic aa/glutamine/opines)
PGF_03316046	22.11	497	43	0.992	0	TRUE	Threonine synthase (EC 4.2.3.1)
PGF_00064424	22.09	490	43	0.998	0	TRUE	UbiD family decarboxylase, Lactobacillus brevis type
PGF_06522349	22.01	487	43	0.997	0	TRUE	Aspartyl-tRNA(Asn) amidotransferase subunit A (EC 6.3.5.6) @ Glutamyl-tRNA(Gln) amidotransferase subunit A (EC 6.3.5.7)
PGF_08147841	21.99	503	43	0.981	0	TRUE	Sucrose-6-phosphate hydrolase (EC 3.2.1.26)
PGF_00052238	21.99	484	43	0.999	0	TRUE	Signal recognition particle protein Ffh
PGF_00050995	21.96	484	43	0.998	0	TRUE	Amidophosphoribosyltransferase (EC 2.4.2.14)
PGF_00007119	21.96	487	43	0.995	0	TRUE	Galactose-1-phosphate uridylyltransferase (EC 2.7.7.10)
PGF_07096769	21.92	493	43	0.987	0.005	TRUE	UDP-N-acetylmuramoyl-dipeptide--2,6-diaminopimelate ligase (EC 6.3.2.13)
PGF_01605461	21.88	479	43	1	0	TRUE	Cytochrome d ubiquinol oxidase subunit I (EC 1.10.3.-)
PGF_10518765	21.8	476	43	0.999	0	TRUE	Replicative DNA helicase (DnaB) (EC 3.6.4.12)
PGF_02024703	21.79	554	43	0.926	0.034	TRUE	hypothetical protein
PGF_00295565	21.73	483	43	0.989	0	TRUE	hypothetical protein
PGF_00067554	21.68	474	43	0.996	0	TRUE	Aspartyl-tRNA(Asn) amidotransferase subunit B (EC 6.3.5.6) @ Glutamyl-tRNA(Gln) amidotransferase subunit B (EC 6.3.5.7)
PGF_02797400	21.65	471	43	0.997	0	TRUE	Cysteinyl-tRNA synthetase (EC 6.1.1.16)
PGF_00019038	21.64	472	43	0.996	0.001	TRUE	ATP-dependent hsl protease ATP-binding subunit HslU
PGF_05197855	21.64	470	43	0.998	0	TRUE	Dihydrolipoamide dehydrogenase of pyruvate dehydrogenase complex (EC 1.8.1.4)
PGF_00015514	21.63	468	43	1	0	TRUE	Iron-sulfur cluster assembly protein SufB
PGF_05195027	21.6	467	43	0.999	0	TRUE	ATP synthase beta chain (EC 3.6.3.14)
PGF_02620298	21.58	467	43	0.999	0	TRUE	Argininosuccinate lyase (EC 4.3.2.1)
PGF_00423502	21.56	468	43	0.997	0	TRUE	Dipeptidase (EC 3.4.-.-)
PGF_06110887	21.55	482	43	0.982	0	TRUE	hypothetical protein
PGF_00039817	21.54	467	43	0.997	0	TRUE	Putative Xaa-His dipeptidase
PGF_00349039	21.51	466	43	0.997	0	TRUE	hypothetical protein
PGF_00007057	21.5	463	43	0.999	0	TRUE	tRNA-5-carboxymethylaminomethyl-2-thiouridine(34) synthesis protein MnmE
PGF_02038620	21.45	478	43	0.981	0.009	TRUE	Glutamine ABC transporter, substrate-binding protein GlnH / Glutamine ABC transporter, permease protein GlnP
PGF_02917897	21.43	464	43	0.995	0	TRUE	FAD/FMN-containing dehydrogenase
PGF_04521913	21.42	462	43	0.996	0	TRUE	UDP-N-acetylmuramoyl-tripeptide--D-alanyl-D-alanine ligase (EC 6.3.2.10)
PGF_00049430	21.39	463	43	0.994	0	TRUE	S-methylmethionine permease
PGF_06162930	21.38	459	43	0.998	0	TRUE	UDP-N-acetylmuramoyl-L-alanine--D-glutamate ligase (EC 6.3.2.9)
PGF_00421792	21.37	459	43	0.998	0	TRUE	DNA repair protein RadA
PGF_08454293	21.35	460	43	0.996	0	TRUE	N-acetylglucosamine-1-phosphate uridyltransferase (EC 2.7.7.23) / Glucosamine-1-phosphate N-acetyltransferase (EC 2.3.1.157)
PGF_04024952	21.34	461	43	0.994	0	TRUE	5'-nucleotidase family protein in cluster with NagD-like phosphatase
PGF_05690115	21.31	468	43	0.985	0	TRUE	Duplicated ATPase component YkoD of energizing module of thiamin-regulated ECF transporter for HydroxyMethylPyrimidine
PGF_02818638	21.31	456	43	0.998	0	TRUE	Hemolysins and related proteins containing CBS domains
PGF_00876106	21.29	455	43	0.998	0.001	TRUE	Chromosomal replication initiator protein DnaA
PGF_00070182	21.27	454	43	0.998	0	TRUE	Uncharacterized transporter YbxG
PGF_00832466	21.26	494	43	0.956	0.028	TRUE	Transport protein
PGF_00420705	21.25	457	43	0.994	0	TRUE	Cytosine/purine/uracil/thiamine/allantoin permease family protein
PGF_01137124	21.22	452	43	0.998	0	TRUE	Phosphoglucosamine mutase (EC 5.4.2.10)
PGF_10505717	21.2	450	43	1	0	TRUE	Glucose-6-phosphate isomerase (EC 5.3.1.9)
PGF_07117522	21.19	455	43	0.993	0	TRUE	tRNA/rRNA cytosine-C5-methyltransferase
PGF_00275905	21.15	448	43	0.999	0	TRUE	Glutamine synthetase type I (EC 6.3.1.2)
PGF_00843497	21.13	448	43	0.999	0	TRUE	Cell division protein FtsA
PGF_02777905	21.13	448	43	0.998	0	TRUE	proposed amino acid ligase found clustered with an amidotransferase
PGF_05269328	21.11	447	43	0.999	0	TRUE	DEAD-box ATP-dependent RNA helicase CshB (EC 3.6.4.13)
PGF_00024831	21.1	448	43	0.997	0	TRUE	NADP-specific glutamate dehydrogenase (EC 1.4.1.4)
PGF_02008007	21.09	447	43	0.998	0	TRUE	Integral membrane protein
PGF_00425024	21.07	447	43	0.997	0	TRUE	Exodeoxyribonuclease VII large subunit (EC 3.1.11.6)
PGF_00791353	21.07	447	43	0.997	0	TRUE	Xanthine permease
PGF_00075770	21.06	447	43	0.996	0	TRUE	FIG00519347: Ribonucleotide reductase-like protein
PGF_00418737	21.05	450	43	0.993	0	TRUE	ComF operon protein A, DNA transporter ATPase
PGF_00054128	21.05	449	43	0.993	0	TRUE	Aminotransferase
PGF_02516909	21.01	442	43	0.999	0	TRUE	Enolase (EC 4.2.1.11)
PGF_02434074	20.97	444	43	0.995	0	TRUE	ATP-dependent RNA helicase YfmL
PGF_00001981	20.97	441	43	0.998	0	TRUE	Two-component system YycFG regulatory protein YycH
PGF_02452671	20.97	444	43	0.995	0.003	TRUE	Cell division trigger factor (EC 5.2.1.8)
PGF_00769755	20.97	447	43	0.992	0	TRUE	16S rRNA (cytosine(967)-C(5))-methyltransferase (EC 2.1.1.176)
PGF_02895613	20.94	441	43	0.997	0	TRUE	Methylenetetrahydrofolate--tRNA-(uracil-5-)-methyltransferase TrmFO (EC 2.1.1.74)
PGF_10373476	20.92	441	43	0.996	0	TRUE	Diaminopimelate decarboxylase (EC 4.1.1.20)
PGF_10345912	20.91	438	43	0.999	0	TRUE	FMN reductase-like protein EF_1227
PGF_06614457	20.91	438	43	0.999	0	TRUE	Ammonium transporter
PGF_01915472	20.89	439	43	0.997	0	TRUE	Dihydrolipoamide acetyltransferase component of pyruvate dehydrogenase complex (EC 2.3.1.12)
PGF_00175363	20.88	442	43	0.993	0.001	TRUE	hypothetical protein
PGF_00007024	20.85	436	43	0.999	0	TRUE	GTP-binding protein EngA
PGF_00063999	20.81	436	43	0.997	0	TRUE	UDP-N-acetylmuramate--L-alanine ligase (EC 6.3.2.8)
PGF_01054379	20.77	432	43	0.999	0	TRUE	Adenylosuccinate lyase (EC 4.3.2.2) @ SAICAR lyase (EC 4.3.2.2)
PGF_00001028	20.75	433	43	0.997	0	TRUE	Uncharacterized zinc protease YmfH
PGF_12884281	20.75	469	43	0.958	0.039	TRUE	dNTP triphosphohydrolase, broad substrate specificity
PGF_02029783	20.73	431	43	0.998	0	TRUE	GTP-binding protein Obg
PGF_00057483	20.72	430	43	0.999	0	TRUE	Transcription termination factor Rho
PGF_09087715	20.72	448	43	0.979	0	TRUE	tRNA(Ile)-lysidine synthetase (EC 6.3.4.19)
PGF_04687102	20.7	457	43	0.968	0.006	TRUE	hypothetical protein
PGF_00015517	20.69	433	43	0.994	0	TRUE	Iron-sulfur cluster assembly protein SufD
PGF_00421032	20.67	436	43	0.99	0	TRUE	D-serine ammonia-lyase (EC 4.3.1.18)
PGF_06935032	20.65	429	43	0.997	0	TRUE	Adenylosuccinate synthetase (EC 6.3.4.4)
PGF_03520151	20.65	428	43	0.998	0	TRUE	Cell division protein FtsZ
PGF_00040388	20.65	430	43	0.996	0	TRUE	Alkaline phosphodiesterase I (EC 3.1.4.1) / Nucleotide pyrophosphatase (EC 3.6.1.9)
PGF_00045922	20.64	427	43	0.999	0	TRUE	Pyrimidine nucleoside transporter
PGF_09939762	20.64	429	43	0.996	0.002	TRUE	SSU ribosomal protein S1p
PGF_08087315	20.64	435	43	0.989	0	TRUE	hypothetical protein
PGF_04805734	20.62	438	43	0.985	0.012	TRUE	Proton/glutamate symporter @ Sodium/glutamate symporter
PGF_03004613	20.61	426	43	0.998	0	TRUE	Histidyl-tRNA synthetase (EC 6.1.1.21)
PGF_00306926	20.61	440	43	0.982	0	TRUE	hypothetical protein
PGF_05581732	20.6	431	43	0.992	0.004	TRUE	Protein translocase subunit SecY
PGF_05760069	20.6	428	43	0.996	0	TRUE	Histidinol dehydrogenase (EC 1.1.1.23)
PGF_00051326	20.6	426	43	0.998	0	TRUE	Serine transporter
PGF_00066935	20.59	426	43	0.997	0	TRUE	Uracil permease @ Uracil:proton symporter UraA
PGF_05148076	20.58	425	43	0.998	0	TRUE	Membrane-associated zinc metalloprotease
PGF_02977685	20.57	424	43	0.999	0	TRUE	Hydroxymethylglutaryl-CoA reductase (EC 1.1.1.34)
PGF_00016338	20.51	422	43	0.998	0	TRUE	ATP-dependent Clp protease ATP-binding subunit ClpX
PGF_04947330	20.51	425	43	0.995	0	TRUE	Poly(glycerophosphate chain) D-alanine transfer protein DltD
PGF_00055664	20.49	422	43	0.997	0	TRUE	TPR-repeat-containing protein
PGF_01162199	20.44	420	43	0.998	0	TRUE	Serine protease, DegP/HtrA, do-like (EC 3.4.21.-)
PGF_00063916	20.4	418	43	0.998	0	TRUE	Tyrosyl-tRNA synthetase (EC 6.1.1.1)
PGF_07063065	20.4	420	43	0.995	0	TRUE	Transcription termination protein NusA
PGF_00425729	20.39	421	43	0.994	0	TRUE	FIG001621: Zinc protease
PGF_10495275	20.32	417	43	0.995	0	TRUE	Uncharacterized deacetylase
PGF_09111052	20.29	421	43	0.989	0	TRUE	Phosphopantothenoylcysteine decarboxylase (EC 4.1.1.36) / Phosphopantothenoylcysteine synthetase (EC 6.3.2.5)
PGF_02862285	20.25	415	43	0.994	0.004	TRUE	Argininosuccinate synthase (EC 6.3.4.5)
PGF_05622318	20.24	412	43	0.997	0	TRUE	Serine hydroxymethyltransferase (EC 2.1.2.1)
PGF_07416013	20.23	412	43	0.997	0	TRUE	Tripeptide aminopeptidase (EC 3.4.11.4)
PGF_00306847	20.22	426	43	0.98	0.014	TRUE	hypothetical protein
PGF_08861326	20.13	408	43	0.996	0	TRUE	Aspartate aminotransferase (AspB-4) (EC 2.6.1.1)
PGF_00051368	20.12	443	43	0.956	0.018	TRUE	Serine/threonine exchanger SteT
PGF_00420819	20.08	404	43	0.999	0	TRUE	D-alanyl transfer protein DltB
PGF_06115957	20.07	405	43	0.998	0	TRUE	tRNA 4-thiouridine synthase (EC 2.8.1.4)
PGF_06652053	20.04	410	43	0.99	0	TRUE	3-oxoacyl-[acyl-carrier-protein] synthase, KASII (EC 2.3.1.179)
PGF_07304022	20.04	412	43	0.987	0.006	TRUE	tRNA-specific 2-thiouridylase MnmA (EC 2.8.1.13)
PGF_08398205	20.03	407	43	0.993	0	TRUE	CCA tRNA nucleotidyltransferase (EC 2.7.7.72)
PGF_07583562	20.02	412	43	0.986	0	TRUE	Cysteine desulfurase (EC 2.8.1.7) => SufS
PGF_00024531	19.98	400	43	0.999	0	TRUE	NADH dehydrogenase (EC 1.6.99.3)
PGF_00002163	19.97	405	43	0.992	0	TRUE	ABC transporter membrane-spanning permease - Na+ export
PGF_00008075	19.94	402	43	0.994	0	TRUE	Glutamate N-acetyltransferase (EC 2.3.1.35) @ N-acetylglutamate synthase (EC 2.3.1.1)
PGF_09188652	19.93	404	43	0.991	0	TRUE	Molybdopterin molybdenumtransferase (EC 2.10.1.1)
PGF_01126005	19.93	401	43	0.995	0	TRUE	Rod shape-determining protein RodA
PGF_05387084	19.92	412	43	0.982	0.006	TRUE	Gamma-glutamyl phosphate reductase (EC 1.2.1.41)
PGF_08110123	19.91	437	43	0.952	0.034	TRUE	ADP-ribose pyrophosphatase of COG1058 family (EC 3.6.1.13) / Nicotinamide-nucleotide amidase (EC 3.5.1.42)
PGF_01534078	19.91	401	43	0.994	0.001	TRUE	Murein endolytic transglycosylase MltG
PGF_01520109	19.9	400	43	0.995	0	TRUE	Multidrug-efflux transporter, major facilitator superfamily (MFS)
PGF_00020147	19.88	401	43	0.993	0.003	TRUE	Membrane-associated protein containing RNA-binding TRAM domain and ribonuclease PIN-domain, YacL B.subtilis ortholog
PGF_03202156	19.87	395	43	1	0	TRUE	S-adenosylmethionine synthetase (EC 2.5.1.6)
PGF_10343884	19.87	397	43	0.997	0	TRUE	Branched-chain amino acid ABC transporter, substrate-binding protein LivJ (TC 3.A.1.4.1)
PGF_00060428	19.85	395	43	0.999	0	TRUE	Translation elongation factor Tu
PGF_00240574	19.85	400	43	0.992	0	TRUE	UPF0118 membrane protein YueF
PGF_00025489	19.84	399	43	0.993	0	TRUE	Niacin transporter NiaP
PGF_04398287	19.83	396	43	0.997	0	TRUE	Nitrate/nitrite transporter NarT
PGF_04274266	19.81	406	43	0.983	0	TRUE	hypothetical protein
PGF_08674505	19.81	394	43	0.998	0	TRUE	Choline ABC transport system, ATP-binding protein OpuBA
PGF_00315460	19.81	393	43	0.999	0	TRUE	hypothetical protein
PGF_10346735	19.8	395	43	0.996	0	TRUE	ABC transporter, permease protein
PGF_00416548	19.77	392	43	0.999	0	TRUE	1,2-diacylglycerol 3-glucosyltransferase (EC 2.4.1.337)
PGF_00054955	19.76	391	43	0.999	0	TRUE	Sulfate adenylyltransferase (EC 2.7.7.4)
PGF_02024784	19.75	414	43	0.971	0	TRUE	hypothetical protein
PGF_00181513	19.74	396	43	0.992	0.001	TRUE	hypothetical protein
PGF_02014370	19.73	391	43	0.998	0	TRUE	hypothetical protein
PGF_00247982	19.73	392	43	0.996	0	TRUE	hypothetical protein
PGF_00035948	19.72	404	43	0.981	0.012	TRUE	Predicted hydroxymethylpyrimidine transporter CytX
PGF_00043199	19.68	391	43	0.995	0.001	TRUE	Putative pheromone cAM373 precursor lipoprotein CamS
PGF_00008864	19.68	390	43	0.996	0	TRUE	Glycogen biosynthesis protein GlgD, glucose-1-phosphate adenylyltransferase family
PGF_00008313	19.66	390	43	0.996	0	TRUE	Glutamine-dependent 2-keto-4-methylthiobutyrate transaminase
PGF_08149255	19.66	388	43	0.998	0	TRUE	FtsW-like protein YlaO
PGF_02028194	19.63	388	43	0.997	0	TRUE	hypothetical protein
PGF_00007085	19.61	387	43	0.997	0	TRUE	Galactokinase (EC 2.7.1.6)
PGF_00828182	19.61	396	43	0.985	0	TRUE	Uncharacterized MFS-type transporter YycB
PGF_09155108	19.56	393	43	0.986	0	TRUE	Exonuclease SbcD
PGF_02788759	19.55	384	43	0.998	0	TRUE	Cysteine desulfurase (EC 2.8.1.7), associated with tRNA 4-thiouridine synthase
PGF_10025016	19.55	383	43	0.999	0	TRUE	Cysteine desulfurase (EC 2.8.1.7)
PGF_00000196	19.54	389	43	0.991	0	TRUE	UPF0348 protein family
PGF_00735927	19.54	384	43	0.997	0	TRUE	Putative ROK-family transcriptional regulator
PGF_10048015	19.53	383	43	0.998	0	TRUE	Inosine-5'-monophosphate dehydrogenase (EC 1.1.1.205) / CBS domain
PGF_02454442	19.53	384	43	0.997	0	TRUE	N-acetyl-L,L-diaminopimelate deacetylase (EC 3.5.1.47)
PGF_10301134	19.49	380	43	1	0	TRUE	Chaperone protein DnaJ
PGF_01853493	19.49	382	43	0.997	0	TRUE	Dihydropteroate synthase (EC 2.5.1.15)
PGF_02061452	19.48	380	43	0.999	0	TRUE	Queuine tRNA-ribosyltransferase (EC 2.4.2.29)
PGF_06473395	19.46	379	43	1	0	TRUE	DNA polymerase III beta subunit (EC 2.7.7.7)
PGF_00818252	19.45	382	43	0.995	0	TRUE	5-methyltetrahydropteroyltriglutamate--homocysteine methyltransferase (EC 2.1.1.14)
PGF_03456354	19.44	378	43	1	0	TRUE	Glycerol dehydrogenase (EC 1.1.1.6)
PGF_10149521	19.43	379	43	0.998	0	TRUE	Glucose-1-phosphate adenylyltransferase (EC 2.7.7.27)
PGF_04282519	19.43	378	43	0.999	0	TRUE	N-acetylglucosamine-6-phosphate deacetylase (EC 3.5.1.25)
PGF_02224568	19.43	383	43	0.993	0.001	TRUE	ATP phosphoribosyltransferase regulatory subunit (EC 2.4.2.17)
PGF_02277678	19.42	427	43	0.94	0.046	TRUE	Phosphoglycerate kinase (EC 2.7.2.3)
PGF_12845010	19.42	387	43	0.987	0	TRUE	hypothetical protein
PGF_00415407	19.41	382	43	0.993	0.004	TRUE	23S rRNA (guanine(2445)-N(2))-methyltransferase (EC 2.1.1.173)
PGF_02619921	19.41	378	43	0.998	0	TRUE	GTP-binding protein YqeH, required for biogenesis of 30S ribosome subunit
PGF_00027514	19.38	385	43	0.988	0.001	TRUE	N-acetylornithine aminotransferase (EC 2.6.1.11)
PGF_00012930	19.38	389	43	0.983	0	TRUE	Hydroxymethylglutaryl-CoA synthase (EC 2.3.3.10)
PGF_03787622	19.37	377	43	0.998	0	TRUE	DNA polymerase IV (EC 2.7.7.7)
PGF_00047078	19.37	378	43	0.996	0	TRUE	RecA protein
PGF_00502238	19.36	392	43	0.978	0.012	TRUE	Pyruvate dehydrogenase E1 component alpha subunit (EC 1.2.4.1)
PGF_00024274	19.33	376	43	0.997	0	TRUE	N5-carboxyaminoimidazole ribonucleotide synthase (EC 6.3.4.18)
PGF_00365428	19.32	381	43	0.99	0	TRUE	hypothetical protein
PGF_02042371	19.31	381	43	0.989	0.006	TRUE	hypothetical protein
PGF_10387199	19.29	374	43	0.997	0	TRUE	DNA recombination and repair protein RecF
PGF_09054074	19.25	374	43	0.996	0	TRUE	Methionine synthase II (cobalamin-independent)
PGF_10518532	19.23	370	43	1	0	TRUE	D-alanine--D-alanine ligase (EC 6.3.2.4)
PGF_08932911	19.21	375	43	0.992	0	TRUE	Alanine racemase (EC 5.1.1.1)
PGF_07072582	19.18	368	43	1	0	TRUE	RNA polymerase sigma factor RpoD
PGF_06447349	19.17	387	43	0.974	0.009	TRUE	NADP-dependent malic enzyme (EC 1.1.1.40)
PGF_10453734	19.14	370	43	0.995	0	TRUE	FAD:protein FMN transferase (EC 2.7.1.180) @ FAD:protein FMN transferase (EC 2.7.1.180), HepST-associated
PGF_00008856	19.13	368	43	0.997	0	TRUE	Glycine/D-amino acid oxidases family
PGF_00066880	19.12	369	43	0.995	0	TRUE	Xaa-Pro dipeptidase (EC 3.4.13.9)
PGF_00007012	19.11	366	43	0.999	0	TRUE	GTP-binding and nucleic acid-binding protein YchF
PGF_00780840	19.1	365	43	1	0	TRUE	Undecaprenyl-phosphate alpha-N-acetylglucosaminyl 1-phosphate transferase (EC 2.7.8.33)
PGF_08196377	19.08	365	43	0.998	0	TRUE	Spermidine/putrescine import ABC transporter ATP-binding protein PotA (TC 3.A.1.11.1)
PGF_03295331	19.07	365	43	0.998	0	TRUE	UDP-N-acetylglucosamine--N-acetylmuramyl-(pentapeptide) pyrophosphoryl-undecaprenol N-acetylglucosamine transferase (EC 2.4.1.227)
PGF_02021787	19.03	370	43	0.989	0	TRUE	hypothetical protein
PGF_00053509	18.99	366	43	0.993	0	TRUE	2-aminoethylphosphonate:pyruvate aminotransferase (EC 2.6.1.37)
PGF_03007072	18.98	369	43	0.988	0	TRUE	Putative NADH-dependent flavin oxidoreductase
PGF_02617708	18.98	366	43	0.992	0	TRUE	A/G-specific adenine glycosylase (EC 3.2.2.-)
PGF_01584983	18.98	372	43	0.984	0	TRUE	Integral membrane protein
PGF_00030640	18.97	360	43	1	0	TRUE	Peptide chain release factor 1
PGF_04871820	18.91	365	43	0.99	0	TRUE	Prephenate dehydrogenase (EC 1.3.1.12)
PGF_01751397	18.9	365	43	0.989	0.004	TRUE	Adenine-specific methyltransferase (EC 2.1.1.72)
PGF_00696203	18.88	357	43	0.999	0	TRUE	Peptide chain release factor 2 @ programmed frameshift-containing
PGF_10368239	18.86	384	43	0.962	0.018	TRUE	hypothetical protein
PGF_00417658	18.84	368	43	0.982	0	TRUE	3-dehydroquinate synthase (EC 4.2.3.4)
PGF_10327309	18.84	356	43	0.999	0	TRUE	Spermidine/putrescine import ABC transporter substrate-binding protein PotD (TC 3.A.1.11.1)
PGF_02154390	18.84	369	43	0.981	0.016	TRUE	Phosphomevalonate kinase (EC 2.7.4.2)
PGF_00067188	18.77	353	43	0.999	0	TRUE	Aspartate-semialdehyde dehydrogenase (EC 1.2.1.11)
PGF_06808653	18.75	360	43	0.988	0	TRUE	hypothetical protein
PGF_03750541	18.74	354	43	0.996	0	TRUE	Aminopeptidase YpdF (MP-, MA-, MS-, AP-, NP- specific)
PGF_07191648	18.72	360	43	0.986	0.002	TRUE	3-isopropylmalate dehydrogenase (EC 1.1.1.85)
PGF_00056814	18.69	479	43	0.854	0.067	TRUE	Anthranilate synthase, aminase component (EC 4.1.3.27)
PGF_00838087	18.69	398	43	0.937	0.042	TRUE	Uncharacterized MFS-type transporter
PGF_04477253	18.66	358	43	0.986	0	TRUE	Phosphoserine aminotransferase (EC 2.6.1.52)
PGF_03694933	18.65	355	43	0.99	0	TRUE	ABC transporter, substrate-binding protein (cluster 8, B12/iron complex)
PGF_02019462	18.62	348	43	0.998	0	TRUE	Phenylalanyl-tRNA synthetase alpha chain (EC 6.1.1.20)
PGF_01288511	18.6	350	43	0.994	0.003	TRUE	Integral membrane protein LafC, accessory function in glycolipid and LTA synthesis
PGF_01867628	18.6	347	43	0.998	0	TRUE	Heat-inducible transcription repressor HrcA
PGF_03574598	18.59	349	43	0.995	0	TRUE	Lon-like protease with PDZ domain
PGF_12783199	18.57	356	43	0.984	0.01	TRUE	hypothetical protein
PGF_03811905	18.54	355	43	0.984	0	TRUE	Histidinol-phosphate aminotransferase (EC 2.6.1.9)
PGF_07915158	18.53	345	43	0.998	0	TRUE	N(6)-L-threonylcarbamoyladenine synthase (EC 2.3.1.234)
PGF_00417381	18.51	343	43	0.999	0	TRUE	Central glycolytic genes regulator
PGF_00343049	18.51	346	43	0.995	0	TRUE	hypothetical protein
PGF_02021773	18.48	368	43	0.963	0.001	TRUE	hypothetical protein
PGF_06901045	18.45	344	43	0.995	0.001	TRUE	hypothetical protein
PGF_04165443	18.44	373	43	0.955	0.031	TRUE	Serine/threonine protein kinase
PGF_00033289	18.42	364	43	0.965	0.021	TRUE	Phosphate:acyl-ACP acyltransferase PlsX (EC 2.3.1.n2)
PGF_09315693	18.42	340	43	0.999	0	TRUE	Glycosyltransferase LafB, responsible for the formation of Gal-Glc-DAG
PGF_04109169	18.41	350	43	0.984	0.008	TRUE	Phosphonate ABC transporter substrate-binding protein PhnD (TC 3.A.1.9.1)
PGF_05564656	18.39	340	43	0.997	0	TRUE	6-phosphogluconolactonase (EC 3.1.1.31)
PGF_02746079	18.38	340	43	0.997	0	TRUE	Transcription regulator [contains diacylglycerol kinase catalytic domain]
PGF_00067742	18.37	351	43	0.981	0	TRUE	[Citrate [pro-3S]-lyase] ligase (EC 6.2.1.22)
PGF_00062045	18.37	338	43	0.999	0	TRUE	Tryptophanyl-tRNA synthetase (EC 6.1.1.2)
PGF_05049118	18.35	338	43	0.998	0	TRUE	Holliday junction ATP-dependent DNA helicase RuvB (EC 3.6.4.12)
PGF_06755829	18.34	339	43	0.996	0	TRUE	DNA polymerase III delta prime subunit (EC 2.7.7.7)
PGF_00008611	18.33	338	43	0.997	0	TRUE	Glycerol-3-phosphate dehydrogenase [NAD(P)+] (EC 1.1.1.94)
PGF_09112178	18.32	339	43	0.995	0	TRUE	Threonylcarbamoyl-AMP synthase (EC 2.7.7.87) / SUA5 domain with internal deletion
PGF_05867827	18.31	344	43	0.987	0	TRUE	Molybdopterin-synthase adenylyltransferase (EC 2.7.7.80)
PGF_00416683	18.31	336	43	0.999	0	TRUE	Catabolite control protein A
PGF_02048904	18.3	337	43	0.997	0	TRUE	hypothetical protein
PGF_06701488	18.3	376	43	0.944	0.023	TRUE	RNA-binding protein Jag
PGF_00067160	18.29	335	43	0.999	0	TRUE	Aspartate--ammonia ligase (EC 6.3.1.1)
PGF_00351417	18.28	340	43	0.991	0	TRUE	hypothetical protein
PGF_00242238	18.28	375	43	0.944	0.04	TRUE	YibE/F family protein
PGF_01083870	18.26	338	43	0.993	0	TRUE	hypothetical protein
PGF_00189676	18.26	336	43	0.996	0	TRUE	hypothetical protein
PGF_09020471	18.25	340	43	0.989	0	TRUE	GTP cyclohydrolase 1 type 2 homolog YbgI
PGF_04376334	18.24	348	43	0.978	0.002	TRUE	hypothetical protein
PGF_00028637	18.23	356	43	0.966	0.014	TRUE	Oxidoreductase
PGF_08102025	18.23	336	43	0.995	0	TRUE	Putative membrane protein YeiH
PGF_07889681	18.23	341	43	0.987	0	TRUE	N-acetyl-gamma-glutamyl-phosphate reductase (EC 1.2.1.38)
PGF_01975849	18.21	394	43	0.917	0.067	TRUE	(R)-2-hydroxyacid dehydrogenase, similar to L-sulfolactate dehydrogenase (EC 1.1.1.272)
PGF_00033954	18.2	341	43	0.986	0	TRUE	Phosphoribosylformylglycinamidine cyclo-ligase (EC 6.3.3.1)
PGF_00056662	18.2	339	43	0.989	0	TRUE	Anthranilate phosphoribosyltransferase (EC 2.4.2.18)
PGF_00015737	18.19	344	43	0.981	0	TRUE	Isopentenyl-diphosphate delta-isomerase, FMN-dependent (EC 5.3.3.2)
PGF_08005402	18.18	333	43	0.996	0.001	TRUE	FIG002813: LPPG:FO 2-phospho-L-lactate transferase like, CofD-like
PGF_10244701	18.16	332	43	0.997	0	TRUE	GTP 3',8-cyclase (EC 4.1.99.22)
PGF_00366903	18.15	337	43	0.989	0	TRUE	hypothetical protein
PGF_00853991	18.15	332	43	0.996	0	TRUE	Diaminopimelate epimerase (EC 5.1.1.7)
PGF_10109529	18.14	331	43	0.997	0	TRUE	Cytochrome d ubiquinol oxidase subunit II (EC 1.10.3.-)
PGF_00403724	18.07	329	43	0.996	0	TRUE	preQ1-regulated inosine-uridine nucleoside hydrolase (EC 3.2.2.1)
PGF_00416436	18.05	326	43	0.999	0	TRUE	3'->5' exoribonuclease Bsu YhaM
PGF_05461869	18.02	325	43	0.999	0	TRUE	Uncharacterized secreted protein associated with spyDAC
PGF_03145455	18.01	325	43	0.999	0	TRUE	Pyruvate dehydrogenase E1 component beta subunit (EC 1.2.4.1)
PGF_00191552	18.01	337	43	0.981	0.007	TRUE	hypothetical protein
PGF_00006931	17.99	325	43	0.998	0	TRUE	GMP reductase (EC 1.7.1.7)
PGF_00340757	17.99	326	43	0.996	0	TRUE	hypothetical protein
PGF_00066706	17.98	333	43	0.986	0.005	TRUE	Vitamin B12 ABC transporter, permease protein BtuC
PGF_00033197	17.97	325	43	0.997	0	TRUE	Phosphate acetyltransferase (EC 2.3.1.8)
PGF_00016046	17.95	324	43	0.997	0	TRUE	L-asparaginase (EC 3.5.1.1)
PGF_12852602	17.95	328	43	0.991	0.003	TRUE	hypothetical protein
PGF_00013509	17.94	758	43	0.652	0.29	TRUE	IMP cyclohydrolase (EC 3.5.4.10) / Phosphoribosylaminoimidazolecarboxamide formyltransferase (EC 2.1.2.3)
PGF_00216985	17.92	329	43	0.988	0	TRUE	hypothetical protein
PGF_00033237	17.91	325	43	0.993	0.006	TRUE	Phosphate starvation-inducible protein PhoH, predicted ATPase
PGF_05752125	17.91	326	43	0.992	0	TRUE	Sucrose operon repressor ScrR, LacI family
PGF_00070550	17.9	331	43	0.984	0.004	TRUE	2-keto-3-deoxy-D-arabino-heptulosonate-7-phosphate synthase I beta (EC 2.5.1.54)
PGF_02923570	17.9	324	43	0.995	0	TRUE	Gfo/Idh/MocA family oxidoreductase
PGF_00033359	17.9	321	43	0.999	0	TRUE	Phospho-N-acetylmuramoyl-pentapeptide-transferase (EC 2.7.8.13)
PGF_00726863	17.89	323	43	0.995	0	TRUE	hypothetical protein
PGF_07421229	17.89	320	43	1	0	TRUE	6-phosphofructokinase (EC 2.7.1.11)
PGF_00821776	17.88	320	43	1	0	TRUE	Transcriptional regulator, LysR family
PGF_02009381	17.88	324	43	0.993	0	TRUE	hypothetical protein
PGF_00418111	17.86	320	43	0.998	0	TRUE	Citrate lyase transcriptional regulator CitI
PGF_02049803	17.85	322	43	0.995	0	TRUE	Extracellular protein
PGF_00645051	17.85	328	43	0.985	0	TRUE	Substrate-specific component NikM of nickel ECF transporter / Additional substrate-specific component NikN of nickel ECF transporter
PGF_02156610	17.83	319	43	0.999	0	TRUE	hypothetical protein
PGF_06400908	17.83	321	43	0.995	0	TRUE	Mannose-6-phosphate isomerase (EC 5.3.1.8)
PGF_03231750	17.82	320	43	0.996	0	TRUE	Branched-chain amino acid ABC transporter, permease protein LivM (TC 3.A.1.4.1)
PGF_02390924	17.8	319	43	0.997	0	TRUE	16S rRNA (cytosine(1402)-N(4))-methyltransferase (EC 2.1.1.199)
PGF_00339361	17.8	346	43	0.957	0.029	TRUE	hypothetical protein
PGF_00416074	17.8	359	43	0.939	0	TRUE	CRISPR-associated protein, Cse4 family
PGF_04645019	17.78	316	43	1	0	TRUE	HPr kinase/phosphorylase
PGF_09201380	17.77	343	43	0.959	0.031	TRUE	DNA polymerase III delta subunit (EC 2.7.7.7)
PGF_02029456	17.76	319	43	0.995	0	TRUE	Ferrochelatase, protoheme ferro-lyase (EC 4.99.1.1)
PGF_00401753	17.76	319	43	0.994	0	TRUE	beta-galactosidase small subunit (EC 3.2.1.23)
PGF_00024481	17.75	325	43	0.984	0	TRUE	NAD-dependent oxidoreductase
PGF_00423613	17.74	331	43	0.975	0.014	TRUE	Diphosphomevalonate decarboxylase (EC 4.1.1.33)
PGF_00035812	17.73	317	43	0.996	0	TRUE	Predicted dye-decolorizing peroxidase (DyP), encapsulated subgroup
PGF_07076100	17.72	318	43	0.994	0.001	TRUE	Inosine-uridine preferring nucleoside hydrolase (EC 3.2.2.1)
PGF_00015259	17.71	314	43	0.999	0	TRUE	ATP synthase gamma chain (EC 3.6.3.14)
PGF_00056897	17.71	316	43	0.996	0	TRUE	Thymidylate synthase (EC 2.1.1.45)
PGF_12905405	17.7	335	43	0.967	0.009	TRUE	Oxidoreductase, Gfo/Idh/MocA family
PGF_00423089	17.7	355	43	0.939	0.018	TRUE	Diaminohydroxyphosphoribosylaminopyrimidine deaminase (EC 3.5.4.26) / 5-amino-6-(5-phosphoribosylamino)uracil reductase (EC 1.1.1.193)
PGF_10377946	17.68	318	43	0.991	0	TRUE	Integral membrane protein
PGF_10479185	17.68	315	43	0.996	0	TRUE	Transcriptional regulator
PGF_00042572	17.67	327	43	0.977	0.006	TRUE	Putative oxidoreductase
PGF_04835795	17.67	314	43	0.997	0	TRUE	Site-specific tyrosine recombinase XerC
PGF_00422271	17.65	314	43	0.996	0	TRUE	DNA-directed RNA polymerase alpha subunit (EC 2.7.7.6)
PGF_00072379	17.65	313	43	0.998	0	TRUE	Bactoprenol glucosyl transferase (EC 2.4.1.-)
PGF_01291744	17.64	314	43	0.995	0	TRUE	FIG006988: Lipase/Acylhydrolase with GDSL-like motif
PGF_00957277	17.6	311	43	0.998	0	TRUE	Helicase loader DnaI
PGF_02036286	17.6	313	43	0.995	0	TRUE	hypothetical protein
PGF_00425738	17.59	310	43	0.999	0	TRUE	Sporulation transcription regulator WhiA
PGF_00048840	17.59	316	43	0.99	0	TRUE	Ribosomal protein L11 methyltransferase
PGF_04815798	17.57	312	43	0.995	0	TRUE	Mevalonate kinase (EC 2.7.1.36)
PGF_07097873	17.57	311	43	0.996	0	TRUE	Ribonuclease Z (EC 3.1.26.11)
PGF_00394553	17.56	322	43	0.979	0.007	TRUE	hypothetical protein
PGF_00233979	17.54	327	43	0.97	0.004	TRUE	hypothetical protein
PGF_01590347	17.54	316	43	0.987	0.007	TRUE	hypothetical protein
PGF_00020739	17.54	308	43	0.999	0	TRUE	Methionine biosynthesis and transport regulator MtaR, LysR family
PGF_00021415	17.53	313	43	0.991	0	TRUE	Mg2+ transporter protein, CorA-like
PGF_01083799	17.52	322	43	0.977	0	TRUE	Putative oxidoreductase
PGF_02405545	17.52	309	43	0.997	0	TRUE	Phosphate ABC transporter, permease protein PstC (TC 3.A.1.7.1)
PGF_00019248	17.52	309	43	0.997	0	TRUE	Manganese-dependent inorganic pyrophosphatase (EC 3.6.1.1)
PGF_01305075	17.52	309	43	0.997	0	TRUE	Inner membrane protein translocase and chaperone YidC, OxaA protein
PGF_02621603	17.47	306	43	0.999	0	TRUE	Non-specific ribonucleoside hydrolase RihC
PGF_00064393	17.47	307	43	0.997	0	TRUE	UTP--glucose-1-phosphate uridylyltransferase (EC 2.7.7.9)
PGF_00264870	17.44	307	43	0.995	0	TRUE	hypothetical protein
PGF_04807486	17.42	311	43	0.988	0	TRUE	tRNA dimethylallyltransferase (EC 2.5.1.75)
PGF_04655384	17.42	305	43	0.997	0	TRUE	1-phosphofructokinase (EC 2.7.1.56)
PGF_04449783	17.41	314	43	0.983	0.016	TRUE	Pantothenate kinase (EC 2.7.1.33)
PGF_00060692	17.41	304	43	0.998	0	TRUE	Transport protein
PGF_00413295	17.4	307	43	0.993	0	TRUE	tRNA pseudouridine(55) synthase (EC 5.4.99.25)
PGF_02037786	17.38	309	43	0.989	0.001	TRUE	Enoyl-[acyl-carrier-protein] reductase [FMN, NADH] (EC 1.3.1.9), FabK => refractory to triclosan
PGF_00007027	17.37	302	43	0.999	0	TRUE	GTP-binding protein Era
PGF_00063974	17.37	302	43	0.999	0	TRUE	UDP-N-acetylenolpyruvoylglucosamine reductase (EC 1.3.1.98)
PGF_01442763	17.36	304	43	0.996	0	TRUE	Citrate lyase beta chain (EC 4.1.3.6)
PGF_03029062	17.36	305	43	0.994	0	TRUE	Dihydroorotate dehydrogenase (NAD(+)), catalytic subunit (EC 1.3.1.14)
PGF_02040149	17.36	313	43	0.981	0	TRUE	hypothetical protein
PGF_07298229	17.36	312	43	0.983	0.007	TRUE	Choline ABC transport system, choline-binding protein OpuBC
PGF_00265512	17.36	328	43	0.958	0.001	TRUE	hypothetical protein
PGF_00766212	17.35	309	43	0.987	0.002	TRUE	hypothetical protein
PGF_05930156	17.35	317	43	0.974	0.013	TRUE	Inner membrane protein YihY, formerly thought to be RNase BN
PGF_00255298	17.33	333	43	0.95	0.038	TRUE	hypothetical protein
PGF_12801393	17.32	304	43	0.994	0	TRUE	hypothetical protein
PGF_00760084	17.29	303	43	0.993	0	TRUE	Cystathionine beta-synthase (EC 4.2.1.22)
PGF_00009967	17.28	299	43	1	0	TRUE	Glycyl-tRNA synthetase alpha chain (EC 6.1.1.14)
PGF_00016223	17.25	299	43	0.998	0	TRUE	L-serine dehydratase, alpha subunit (EC 4.3.1.17)
PGF_00078859	17.23	299	43	0.996	0	TRUE	hypothetical protein
PGF_00111004	17.22	299	43	0.996	0	TRUE	hypothetical protein
PGF_01405081	17.22	299	43	0.996	0.002	TRUE	Heat shock protein HtpX
PGF_06888562	17.2	332	43	0.944	0.05	TRUE	Late competence protein ComGA, access of DNA to ComEA
PGF_00048928	17.2	298	43	0.996	0	TRUE	Ribosome small subunit biogenesis RbfA-release protein RsgA
PGF_10340618	17.19	297	43	0.997	0	TRUE	Potassium efflux system KefA protein / Small-conductance mechanosensitive channel
PGF_12879649	17.18	304	43	0.986	0	TRUE	hypothetical protein
PGF_00048554	17.15	312	43	0.971	0.011	TRUE	Caulimovirus viroplasmin / Ribonuclease HI (EC 3.1.26.4)
PGF_01544778	17.15	301	43	0.988	0	TRUE	Uncharacterized inner membrane transporter YicL
PGF_03215471	17.14	298	43	0.993	0	TRUE	16S rRNA (cytidine(1402)-2'-O)-methyltransferase (EC 2.1.1.198)
PGF_00052943	17.14	305	43	0.981	0.01	TRUE	Site-specific tyrosine recombinase XerD
PGF_03475877	17.14	296	43	0.996	0	TRUE	Chromosome (plasmid) partitioning protein ParB
PGF_01072302	17.14	294	43	0.999	0	TRUE	Phosphate ABC transporter, permease protein PstA (TC 3.A.1.7.1)
PGF_03788368	17.13	294	43	0.999	0	TRUE	RNase adapter protein RapZ
PGF_02020311	17.13	298	43	0.992	0	TRUE	hypothetical protein
PGF_00293903	17.13	295	43	0.997	0	TRUE	ATP-binding cassette domain protein
PGF_07619772	17.12	295	43	0.997	0	TRUE	Cobalt/zinc/cadmium resistance protein CzcD
PGF_10462808	17.12	295	43	0.997	0	TRUE	33 kDa chaperonin HslO
PGF_00826128	17.1	303	43	0.983	0.016	TRUE	Foldase protein PrsA precursor (EC 5.2.1.8) @ Foldase clustered with pyrimidine conversion
PGF_03447545	17.09	293	43	0.998	0	TRUE	Integral membrane protein
PGF_00215764	17.08	295	43	0.995	0	TRUE	hypothetical protein
PGF_06936561	17.06	292	43	0.999	0	TRUE	Translation elongation factor Ts
PGF_00012288	17.05	304	43	0.978	0	TRUE	Homocysteine S-methyltransferase (EC 2.1.1.10)
PGF_02033546	17.05	293	43	0.996	0	TRUE	hypothetical protein
PGF_06040533	17.03	297	43	0.988	0	TRUE	hypothetical protein
PGF_03034879	17.02	291	43	0.998	0	TRUE	Cell division protein FtsQ
PGF_02008335	17.02	291	43	0.998	0	TRUE	Uncharacterized UPF0750 membrane protein SPy2155
PGF_02370501	17.02	290	43	0.999	0	TRUE	Putative oxidoreductase
PGF_04132127	17	290	43	0.998	0	TRUE	Manganese ABC transporter, inner membrane permease protein SitD
PGF_06868199	16.99	292	43	0.995	0	TRUE	Branched-chain amino acid ABC transporter, permease protein LivH (TC 3.A.1.4.1)
PGF_00049827	16.99	295	43	0.989	0	TRUE	SSU rRNA (adenine(1518)-N(6)/adenine(1519)-N(6))-dimethyltransferase (EC 2.1.1.182)
PGF_04912662	16.95	290	43	0.995	0	TRUE	hypothetical protein
PGF_00377857	16.95	293	43	0.99	0	TRUE	hypothetical protein
PGF_10143857	16.94	287	43	1	0	TRUE	Fructose-bisphosphate aldolase class II (EC 4.1.2.13)
PGF_00012356	16.94	291	43	0.993	0	TRUE	Homoserine kinase (EC 2.7.1.39)
PGF_02026136	16.92	304	43	0.971	0.019	TRUE	Uncharacterized S1 RNA binding domain protein YitL
PGF_08093375	16.91	289	43	0.995	0	TRUE	Diphosphocytidyl-sugar kinase
PGF_00199270	16.89	299	43	0.977	0.002	TRUE	hypothetical protein
PGF_00064270	16.89	291	43	0.99	0.001	TRUE	UPF0246 protein YaaA
PGF_02992238	16.87	297	43	0.979	0	TRUE	hypothetical protein
PGF_05856838	16.86	291	43	0.988	0.005	TRUE	hypothetical protein
PGF_00020984	16.85	286	43	0.997	0	TRUE	Methenyltetrahydrofolate cyclohydrolase (EC 3.5.4.9) / Methylenetetrahydrofolate dehydrogenase (NADP+) (EC 1.5.1.5)
PGF_00002947	16.85	285	43	0.998	0	TRUE	FIG028593: membrane protein
PGF_00308426	16.84	315	43	0.949	0.017	TRUE	hypothetical protein
PGF_06784545	16.83	308	43	0.959	0.015	TRUE	(2E,6E)-farnesyl diphosphate synthase (EC 2.5.1.10)
PGF_03113900	16.81	288	43	0.991	0	TRUE	hypothetical protein
PGF_02008304	16.8	286	43	0.993	0	TRUE	Short-chain dehydrogenase/reductase SDR
PGF_10436832	16.8	306	43	0.96	0.019	TRUE	hypothetical protein
PGF_00426877	16.79	284	43	0.996	0	TRUE	LSU ribosomal maturation GTPase RbgA (B. subtilis YlqF)
PGF_10357700	16.79	300	43	0.969	0	TRUE	Similar to ribosomal large subunit pseudouridine synthase D, Bacillus subtilis YhcT type
PGF_06373365	16.78	283	43	0.998	0	TRUE	hypothetical protein
PGF_04872827	16.75	283	43	0.996	0	TRUE	Chromosome (plasmid) partitioning protein ParB-2
PGF_05621995	16.75	282	43	0.998	0	TRUE	Prolipoprotein diacylglyceryl transferase
PGF_01329082	16.75	284	43	0.994	0	TRUE	23S rRNA (guanine(748)-N(1))-methyltransferase (EC 2.1.1.188)
PGF_10097632	16.75	285	43	0.992	0	TRUE	2-hydroxy-3-oxopropionate reductase (EC 1.1.1.60)
PGF_10369954	16.75	281	43	0.999	0	TRUE	Rod shape-determining protein MreC
PGF_03679714	16.74	281	43	0.998	0	TRUE	Uncharacterized integral membrane protein SSO0015
PGF_00416290	16.73	284	43	0.993	0.001	TRUE	3',5'-cyclic-nucleotide phosphodiesterase (EC 3.1.4.17)
PGF_00418819	16.72	289	43	0.983	0.01	TRUE	Complete genome
PGF_00019593	16.71	288	43	0.985	0.007	TRUE	Membrane protease family protein BA0301
PGF_01212500	16.7	280	43	0.998	0	TRUE	Diadenylate cyclase spyDAC; Bacterial checkpoint controller DisA with nucleotide-binding domain
PGF_06276707	16.7	281	43	0.996	0	TRUE	hypothetical protein
PGF_00016393	16.69	279	43	0.999	0	TRUE	LSU ribosomal protein L2p (L8e)
PGF_00236102	16.69	280	43	0.997	0	TRUE	UPF0759 protein YunF
PGF_05580933	16.68	286	43	0.987	0	TRUE	Peptide chain release factor N(5)-glutamine methyltransferase (EC 2.1.1.297)
PGF_05950073	16.68	517	43	0.734	0.257	TRUE	Cystathionine gamma-lyase (EC 4.4.1.1)
PGF_00038971	16.67	278	43	1	0	TRUE	Pur operon repressor PurR
PGF_00424337	16.65	311	43	0.944	0.042	TRUE	Endonuclease IV (EC 3.1.21.2)
PGF_04720541	16.65	278	43	0.999	0	TRUE	Glutamine ABC transporter, substrate-binding protein GlnH
PGF_03889471	16.64	283	43	0.989	0	TRUE	hypothetical protein
PGF_00013032	16.64	280	43	0.994	0	TRUE	ADP-dependent (S)-NAD(P)H-hydrate dehydratase (EC 4.2.1.136)
PGF_02033963	16.63	282	43	0.99	0	TRUE	hypothetical protein
PGF_10374002	16.61	279	43	0.994	0	TRUE	Short-chain dehydrogenase
PGF_02613926	16.58	280	43	0.991	0	TRUE	Ribulosamine/erythrulosamine 3-kinase potentially involved in protein deglycation
PGF_00053700	16.58	277	43	0.996	0	TRUE	Spermidine/putrescine import ABC transporter permease protein PotB (TC 3.A.1.11.1)
PGF_00060516	16.58	279	43	0.993	0.004	TRUE	Transmembrane component MtsC of energizing module of methionine-regulated ECF transporter
PGF_02046045	16.57	276	43	0.998	0	TRUE	hypothetical protein
PGF_02039760	16.56	286	43	0.979	0.01	TRUE	hypothetical protein
PGF_02781328	16.55	275	43	0.998	0	TRUE	NAD synthetase (EC 6.3.1.5)
PGF_00084324	16.55	275	43	0.998	0	TRUE	Undecaprenyl-diphosphatase (EC 3.6.1.27)
PGF_08181546	16.54	297	43	0.96	0.016	TRUE	Shikimate 5-dehydrogenase I alpha (EC 1.1.1.25)
PGF_05740384	16.52	274	43	0.998	0	TRUE	Formamidopyrimidine-DNA glycosylase (EC 3.2.2.23)
PGF_10461649	16.51	297	43	0.958	0.015	TRUE	Transcriptional regulator, LysR family
PGF_00014264	16.49	277	43	0.991	0.003	TRUE	Inner membrane protein translocase and chaperone YidC, short form OxaI-like
PGF_00739388	16.49	277	43	0.991	0.003	TRUE	2,5-didehydrogluconate reductase (2-dehydro-D-gluconate-forming) (EC 1.1.1.274)
PGF_00018997	16.47	305	43	0.943	0.03	TRUE	Malolactic regulator
PGF_00033411	16.47	272	43	0.998	0	TRUE	Phosphoenolpyruvate synthase regulatory protein
PGF_00011463	16.47	272	43	0.998	0	TRUE	RNA binding methyltransferase FtsJ like
PGF_08333365	16.46	273	43	0.996	0	TRUE	Pyruvate formate-lyase activating enzyme (EC 1.97.1.4)
PGF_01127158	16.46	271	43	1	0	TRUE	Zn-dependent hydrolase YycJ/WalJ, required for cell wall metabolism and coordination of cell division with DNA replication
PGF_00024615	16.45	274	43	0.994	0	TRUE	NADH pyrophosphatase (EC 3.6.1.22), decaps 5'-NAD modified RNA
PGF_00008106	16.45	273	43	0.996	0	TRUE	Glutamate racemase (EC 5.1.1.3)
PGF_00011989	16.42	276	43	0.989	0.001	TRUE	Histidinol-phosphatase (EC 3.1.3.15)
PGF_08290365	16.38	276	43	0.986	0	TRUE	hypothetical protein
PGF_05048110	16.38	271	43	0.995	0	TRUE	Spermidine/putrescine import ABC transporter permease protein PotC (TC 3.A.1.11.1)
PGF_02950579	16.37	268	43	1	0	TRUE	Septum site-determining protein MinD
PGF_02017171	16.36	276	43	0.985	0	TRUE	hypothetical protein
PGF_00173976	16.34	272	43	0.991	0	TRUE	hypothetical protein
PGF_00209417	16.34	272	43	0.991	0.001	TRUE	hypothetical protein
PGF_04505269	16.34	267	43	1	0	TRUE	SSU ribosomal protein S2p (SAe)
PGF_06823736	16.33	268	43	0.998	0	TRUE	2',3'-cyclic-nucleotide 2'-phosphodiesterase, Bsub YmdB
PGF_10374605	16.33	271	43	0.992	0	TRUE	hypothetical protein
PGF_00200844	16.32	270	43	0.993	0	TRUE	hypothetical protein
PGF_04150742	16.32	267	43	0.999	0	TRUE	Zinc ABC transporter, permease protein ZnuB
PGF_00169324	16.32	269	43	0.995	0	TRUE	hypothetical protein
PGF_12783462	16.29	269	43	0.993	0	TRUE	hypothetical protein
PGF_02366581	16.29	266	43	0.999	0	TRUE	Transmembrane component of general energizing module of ECF transporters
PGF_08421732	16.27	267	43	0.996	0	TRUE	NAD kinase (EC 2.7.1.23)
PGF_00349337	16.27	273	43	0.985	0	TRUE	hypothetical protein
PGF_09027360	16.24	267	43	0.994	0	TRUE	Regulatory protein RecX
PGF_00015510	16.23	265	43	0.997	0	TRUE	Iron-sulfur cluster assembly ATPase protein SufC
PGF_00667256	16.2	263	43	0.999	0	TRUE	Hypothetical NagD-like phosphatase
PGF_00008059	16.18	265	43	0.994	0.002	TRUE	Glutamate 5-kinase (EC 2.7.2.11)
PGF_06629251	16.17	263	43	0.997	0	TRUE	Methionine aminopeptidase (EC 3.4.11.18)
PGF_02012688	16.17	263	43	0.997	0	TRUE	Protein tyrosine phosphatase (EC 3.1.3.48)
PGF_00033870	16.15	265	43	0.992	0	TRUE	Phosphonoacetaldehyde hydrolase (EC 3.11.1.1)
PGF_06216244	16.14	262	43	0.997	0	TRUE	DNA recombination and repair protein RecO
PGF_00406573	16.13	261	43	0.998	0	TRUE	Putative phosphotransferase YtmP
PGF_02045642	16.12	260	43	0.999	0	TRUE	hypothetical protein
PGF_02450432	16.11	261	43	0.997	0	TRUE	Phosphatidate cytidylyltransferase (EC 2.7.7.41)
PGF_01176589	16.11	261	43	0.997	0	TRUE	4-hydroxy-tetrahydrodipicolinate reductase (EC 1.17.1.8)
PGF_02787474	16.1	264	43	0.991	0.003	TRUE	Hydroxyethylthiazole kinase (EC 2.7.1.50)
PGF_00413290	16.09	262	43	0.994	0	TRUE	tRNA pseudouridine(38-40) synthase (EC 5.4.99.12)
PGF_00026301	16.09	260	43	0.998	0	TRUE	NrdR-regulated deoxyribonucleotide transporter, PnuC-like
PGF_00269124	16.09	260	43	0.998	0	TRUE	hypothetical protein
PGF_00297543	16.09	259	43	1	0	TRUE	hypothetical protein
PGF_02045739	16.07	261	43	0.995	0	TRUE	hypothetical protein
PGF_00133580	16.07	265	43	0.987	0	TRUE	hypothetical protein
PGF_00425720	16.07	262	43	0.993	0.004	TRUE	Putative RNA-binding protein YlmH
PGF_00062023	16.06	266	43	0.985	0	TRUE	Tryptophan synthase alpha chain (EC 4.2.1.20)
PGF_02472178	16.04	258	43	0.999	0	TRUE	Uncharacterized metal-dependent hydrolase YcfH
PGF_01036836	16.04	261	43	0.993	0	TRUE	Acyl-ACP thioesterase
PGF_07609122	16.03	262	43	0.99	0	TRUE	Pyrroline-5-carboxylate reductase (EC 1.5.1.2)
PGF_00154463	16	257	43	0.998	0	TRUE	hypothetical protein
PGF_02014982	15.99	290	43	0.939	0.05	TRUE	hypothetical protein
PGF_01726878	15.99	259	43	0.993	0	TRUE	Branched-chain amino acid ABC transporter, ATP-binding protein LivG (TC 3.A.1.4.1)
PGF_00847718	15.97	258	43	0.994	0	TRUE	Aliphatic amidase AmiE (EC 3.5.1.4)
PGF_00217849	15.95	257	43	0.995	0	TRUE	Uncharacterized UPF0721 integral membrane protein
PGF_00069343	15.94	254	43	1	0	TRUE	branched-chain amino acid transport protein
PGF_00194389	15.93	258	43	0.992	0	TRUE	hypothetical protein
PGF_04757145	15.93	257	43	0.993	0.004	TRUE	Potassium voltage-gated channel subfamily KQT; possible potassium channel, VIC family
PGF_08582746	15.92	255	43	0.997	0	TRUE	23S rRNA (guanosine(2251)-2'-O)-methyltransferase (EC 2.1.1.185)
PGF_00014479	15.92	254	43	0.999	0	TRUE	Integral membrane protein
PGF_10300175	15.91	257	43	0.993	0	TRUE	Inositol-1-monophosphatase (EC 3.1.3.25)
PGF_10421702	15.91	259	43	0.989	0.003	TRUE	hypothetical protein
PGF_02517283	15.91	254	43	0.998	0	TRUE	Segregation and condensation protein A
PGF_07420523	15.89	254	43	0.997	0	TRUE	Exodeoxyribonuclease III (EC 3.1.11.2)
PGF_00725448	15.88	255	43	0.994	0	TRUE	hypothetical protein
PGF_02020594	15.87	262	43	0.981	0.007	TRUE	hypothetical protein
PGF_07411046	15.86	255	43	0.993	0	TRUE	Uncharacterized RNA methyltransferase YsgA
PGF_00265205	15.86	266	43	0.972	0.001	TRUE	hypothetical protein
PGF_04574228	15.86	252	43	0.999	0	TRUE	Triosephosphate isomerase (EC 5.3.1.1)
PGF_00048556	15.85	255	43	0.992	0	TRUE	Ribonuclease HII (EC 3.1.26.4)
PGF_10604301	15.84	262	43	0.978	0	TRUE	hypothetical protein
PGF_00024949	15.82	253	43	0.995	0	TRUE	Circadian phase modifier
PGF_02011760	15.8	252	43	0.995	0	TRUE	Imidazole glycerol phosphate synthase cyclase subunit
PGF_10622837	15.79	254	43	0.991	0	TRUE	hypothetical protein
PGF_00014051	15.79	260	43	0.979	0	TRUE	Indole-3-glycerol phosphate synthase (EC 4.1.1.48)
PGF_10160552	15.79	252	43	0.995	0	TRUE	Enoyl-[acyl-carrier-protein] reductase [NADH] (EC 1.3.1.9)
PGF_00998115	15.78	252	43	0.994	0	TRUE	ABC transporter-like sensor ATP-binding protein
PGF_02029900	15.75	256	43	0.984	0	TRUE	hypothetical protein
PGF_00212086	15.74	249	43	0.998	0	TRUE	hypothetical protein
PGF_04686752	15.74	252	43	0.991	0	TRUE	hypothetical protein
PGF_01286574	15.72	248	43	0.998	0	TRUE	Protein serine/threonine phosphatase PrpC, regulation of stationary phase
PGF_10504497	15.71	367	43	0.82	0.04	TRUE	hypothetical protein
PGF_05969969	15.7	253	43	0.987	0	TRUE	tRNA(1)(Val) (adenine(37)-N(6))-methyltransferase (EC 2.1.1.223)
PGF_02020323	15.68	255	43	0.982	0	TRUE	hypothetical protein
PGF_02027034	15.67	255	43	0.981	0	TRUE	hypothetical protein
PGF_12766427	15.67	253	43	0.985	0	TRUE	hypothetical protein
PGF_02710247	15.67	323	43	0.872	0.059	TRUE	Glyoxylate reductase (EC 1.1.1.79) @ Glyoxylate reductase (EC 1.1.1.26) @ Hydroxypyruvate reductase (EC 1.1.1.81)
PGF_10313410	15.66	246	43	0.999	0	TRUE	Glutamine ABC transporter, ATP-binding protein GlnQ
PGF_00309801	15.66	305	43	0.897	0.049	TRUE	hypothetical protein
PGF_05922432	15.64	252	43	0.985	0	TRUE	3-dehydroquinate dehydratase I (EC 4.2.1.10)
PGF_00026615	15.63	249	43	0.991	0	TRUE	N-acetylglutamate kinase (EC 2.7.2.8)
PGF_09626318	15.63	246	43	0.997	0	TRUE	SSU rRNA pseudouridine(516) synthase (EC 5.4.99.19)
PGF_10233208	15.63	250	43	0.988	0	TRUE	16S rRNA (uracil(1498)-N(3))-methyltransferase (EC 2.1.1.193)
PGF_12918993	15.63	248	43	0.992	0	TRUE	hypothetical protein
PGF_03981123	15.61	268	43	0.954	0.039	TRUE	D-alanyl-D-alanine carboxypeptidase (EC 3.4.16.4)
PGF_05377575	15.6	245	43	0.997	0	TRUE	ABC transporter, ATP-binding protein EcsA
PGF_12808475	15.6	269	43	0.951	0	TRUE	hypothetical protein
PGF_00413208	15.6	246	43	0.994	0	TRUE	tRNA (guanine(37)-N(1))-methyltransferase (EC 2.1.1.228)
PGF_00020330	15.59	247	43	0.992	0	TRUE	Metal-dependent hydrolase
PGF_06519716	15.56	243	43	0.998	0	TRUE	ClpCP protease substrate adapter protein MecA
PGF_05767868	15.55	242	43	0.999	0	TRUE	Probable transcriptional regulatory protein YebC
PGF_01039649	15.54	247	43	0.989	0.003	TRUE	hypothetical protein
PGF_06912475	15.54	248	43	0.987	0.012	TRUE	Acid-resistant locus arl7 (Fragment)
PGF_01013659	15.54	243	43	0.997	0	TRUE	ATPase component NikO of energizing module of nickel ECF transporter
PGF_00008838	15.53	244	43	0.994	0	TRUE	16S rRNA (guanine(527)-N(7))-methyltransferase (EC 2.1.1.170)
PGF_00033936	15.53	245	43	0.992	0	TRUE	Phosphoribosylaminoimidazole-succinocarboxamide synthase (EC 6.3.2.6)
PGF_00405898	15.52	267	43	0.95	0.018	TRUE	2-oxo-hept-3-ene-1,7-dioate hydratase
PGF_00283640	15.52	242	43	0.997	0	TRUE	hypothetical protein
PGF_00065866	15.51	242	43	0.997	0	TRUE	Uncharacterized transcriptional response regulator YclJ
PGF_02923127	15.49	240	43	1	0	TRUE	Uridylate kinase (EC 2.7.4.22)
PGF_06604229	15.48	249	43	0.981	0	TRUE	hypothetical protein
PGF_02792560	15.46	241	43	0.996	0	TRUE	tRNA threonylcarbamoyladenosine biosynthesis protein TsaB
PGF_03801195	15.44	240	43	0.997	0	TRUE	Putative amidotransferase similar to cobyric acid synthase
PGF_02025320	15.44	239	43	0.999	0	TRUE	hypothetical protein
PGF_00002970	15.43	248	43	0.98	0.016	TRUE	FIG145533: Methyltransferase (EC 2.1.1.-)
PGF_02049038	15.42	240	43	0.996	0	TRUE	hypothetical protein
PGF_02032393	15.42	239	43	0.998	0	TRUE	Trehalose operon transcriptional repressor
PGF_00017655	15.42	241	43	0.993	0	TRUE	LrgA-associated membrane protein LrgB
PGF_00417995	15.42	241	43	0.993	0	TRUE	Chromosome replication initiation protein DnaD
PGF_00040334	15.41	242	43	0.99	0.008	TRUE	Alkaline phosphatase synthesis transcriptional regulatory protein PhoP
PGF_00048829	15.4	238	43	0.998	0	TRUE	LSU rRNA pseudouridine(2605) synthase (EC 5.4.99.22)
PGF_08154601	15.4	281	43	0.918	0.034	TRUE	Glycerol-3-phosphate ABC transporter, permease protein UgpE (TC 3.A.1.1.3)
PGF_00007920	15.39	237	43	0.999	0	TRUE	Glucosamine-6-phosphate deaminase (EC 3.5.99.6)
PGF_10453274	15.38	240	43	0.993	0	TRUE	hypothetical protein
PGF_00140333	15.38	248	43	0.977	0.005	TRUE	hypothetical protein
PGF_00876160	15.37	237	43	0.998	0	TRUE	Alpha-acetolactate decarboxylase (EC 4.1.1.5)
PGF_00946557	15.36	239	43	0.994	0	TRUE	hypothetical protein
PGF_01187824	15.35	237	43	0.997	0	TRUE	Demethylmenaquinone methyltransferase (EC 2.1.1.163)
PGF_00777371	15.34	237	43	0.996	0	TRUE	Orotidine 5'-phosphate decarboxylase (EC 4.1.1.23)
PGF_00019563	15.33	236	43	0.998	0	TRUE	2,3,4,5-tetrahydropyridine-2,6-dicarboxylate N-acetyltransferase (EC 2.3.1.89)
PGF_06364262	15.32	235	43	1	0	TRUE	Two-component response regulator SA14-24
PGF_00036800	15.3	431	43	0.737	0.185	TRUE	Probable GTPase related to EngC
PGF_03110572	15.29	239	43	0.989	0	TRUE	Autolysis response regulater LytR
PGF_00412231	15.29	239	43	0.989	0	TRUE	short-chain dehydrogenase/oxidoreductase
PGF_00777996	15.28	234	43	0.999	0	TRUE	5'-methylthioadenosine nucleosidase (EC 3.2.2.16) @ S-adenosylhomocysteine nucleosidase (EC 3.2.2.9)
PGF_08693885	15.27	240	43	0.986	0	TRUE	3-oxoacyl-[acyl-carrier protein] reductase (EC 1.1.1.100), FadG
PGF_00413189	15.27	235	43	0.996	0	TRUE	tRNA (adenine(22)-N(1))-methyltransferase (EC 2.1.1.217)
PGF_00700305	15.27	234	43	0.998	0	TRUE	Branched-chain amino acid ABC transporter, ATP-binding protein LivF (TC 3.A.1.4.1)
PGF_00033946	15.26	240	43	0.985	0.006	TRUE	Phosphoribosylformimino-5-aminoimidazole carboxamide ribotide isomerase (EC 5.3.1.16)
PGF_00272341	15.26	258	43	0.95	0.034	TRUE	hypothetical protein
PGF_09044927	15.23	232	43	1	0	TRUE	Cell division initiation protein DivIVA
PGF_02024694	15.23	238	43	0.987	0	TRUE	hypothetical protein
PGF_00127532	15.22	233	43	0.997	0	TRUE	hypothetical protein
PGF_08518355	15.22	237	43	0.988	0	TRUE	ATP synthase F0 sector subunit a (EC 3.6.3.14)
PGF_02037976	15.2	241	43	0.979	0	TRUE	hypothetical protein
PGF_02046250	15.17	244	43	0.971	0.015	TRUE	hypothetical protein
PGF_10024837	15.16	233	43	0.993	0	TRUE	NAD-dependent protein deacetylase of SIR2 family
PGF_07723617	15.16	232	43	0.995	0	TRUE	Putative membrane protease YugP
PGF_08228852	15.15	232	43	0.995	0	TRUE	Zinc ABC transporter, ATP-binding protein ZnuC
PGF_00066139	15.15	230	43	0.999	0	TRUE	Uracil-DNA glycosylase, family 1 (EC 3.2.2.27)
PGF_02927614	15.13	235	43	0.987	0	TRUE	hypothetical protein
PGF_07736258	15.12	232	43	0.993	0	TRUE	hypothetical protein
PGF_10365256	15.11	229	43	0.999	0	TRUE	Transcriptional regulator, AcrR family
PGF_03790040	15.09	231	43	0.993	0.004	TRUE	Ribonuclease III (EC 3.1.26.3)
PGF_01038951	15.09	250	43	0.954	0.018	TRUE	hypothetical protein
PGF_00016357	15.08	229	43	0.997	0	TRUE	LSU ribosomal protein L1p (L10Ae)
PGF_00047734	15.07	229	43	0.996	0	TRUE	Respiratory nitrate reductase gamma chain (EC 1.7.99.4)
PGF_00121249	15.06	256	43	0.942	0.056	TRUE	hypothetical protein
PGF_10335063	15.04	245	43	0.961	0.018	TRUE	Manganese ABC transporter, ATP-binding protein SitB
PGF_02455692	15.04	228	43	0.996	0	TRUE	Cytidylate kinase (EC 2.7.4.25)
PGF_03010174	15.03	247	43	0.957	0.026	TRUE	P60 extracellular protein, invasion associated protein Iap
PGF_05657253	15.03	227	43	0.998	0	TRUE	Ribose-5-phosphate isomerase A (EC 5.3.1.6)
PGF_00216416	15.02	230	43	0.991	0	TRUE	hypothetical protein
PGF_00069138	15	234	43	0.98	0.008	TRUE	AzlC family protein
PGF_00047155	14.99	225	43	0.999	0	TRUE	Redox-sensing transcriptional repressor Rex
PGF_03126771	14.96	224	43	1	0	TRUE	hypothetical protein
PGF_06957026	14.96	225	43	0.997	0	TRUE	hypothetical protein
PGF_03048273	14.95	226	43	0.995	0	TRUE	hypothetical protein
PGF_00033959	14.95	226	43	0.994	0	TRUE	Phosphoribosylformylglycinamidine synthase, glutamine amidotransferase subunit (EC 6.3.5.3)
PGF_00984073	14.94	224	43	0.998	0	TRUE	Phosphate transport system regulatory protein PhoU
PGF_02048997	14.93	236	43	0.972	0	TRUE	hypothetical protein
PGF_00124761	14.92	227	43	0.99	0	TRUE	hypothetical protein
PGF_00059157	14.86	221	43	0.999	0	TRUE	Transcriptional regulator, Crp/Fnr family
PGF_00033555	14.85	221	43	0.999	0	TRUE	Phosphoglycerate mutase family 5
PGF_03097747	14.85	256	43	0.928	0.035	TRUE	ABC transporter, ATP-binding protein (cluster 1, maltose/g3p/polyamine/iron); ABC transporter, ATP-binding protein (cluster 10, nitrate/sulfonate/bicarbonate)
PGF_05075890	14.85	228	43	0.983	0	TRUE	hypothetical protein
PGF_02297251	14.83	220	43	1	0	TRUE	KtrAB potassium uptake system, peripheral membrane component KtrA
PGF_00374687	14.82	222	43	0.995	0	TRUE	hypothetical protein
PGF_06111020	14.81	221	43	0.996	0	TRUE	Thymidylate kinase (EC 2.7.4.9)
PGF_00116673	14.8	226	43	0.985	0	TRUE	hypothetical protein
PGF_02011418	14.8	222	43	0.993	0	TRUE	hypothetical protein
PGF_04244475	14.78	219	43	0.999	0	TRUE	Adenylate kinase (EC 2.7.4.3)
PGF_00197745	14.77	222	43	0.991	0	TRUE	hypothetical protein
PGF_03287477	14.76	218	43	1	0	TRUE	ATP phosphoribosyltransferase (EC 2.4.2.17) => HisGs
PGF_00723627	14.75	225	43	0.983	0	TRUE	Intracellular protease
PGF_12823126	14.75	250	43	0.933	0.027	TRUE	hypothetical protein
PGF_02014058	14.74	452	43	0.693	0.287	TRUE	hypothetical protein
PGF_00023835	14.73	298	43	0.853	0.006	TRUE	N-acetylmuramic acid 6-phosphate etherase (EC 4.2.1.126)
PGF_00119046	14.72	218	43	0.997	0	TRUE	hypothetical protein
PGF_02034730	14.72	223	43	0.986	0	TRUE	hypothetical protein
PGF_00049889	14.72	217	43	0.999	0	TRUE	SSU ribosomal protein S3p (S3e)
PGF_00755958	14.71	217	43	0.999	0	TRUE	Choline ABC transport system, permease protein OpuBD
PGF_00016224	14.69	217	43	0.997	0	TRUE	L-serine dehydratase, beta subunit (EC 4.3.1.17)
PGF_00107258	14.69	221	43	0.988	0.006	TRUE	hypothetical protein
PGF_10153092	14.67	217	43	0.996	0	TRUE	Nitroreductase
PGF_00021968	14.66	215	43	1	0	TRUE	Mn-dependent transcriptional regulator MntR
PGF_00381824	14.66	237	43	0.952	0.024	TRUE	hypothetical protein
PGF_01427545	14.66	216	43	0.997	0	TRUE	Aquaporin Z
PGF_08055739	14.64	218	43	0.992	0	TRUE	DedA protein
PGF_01719396	14.64	218	43	0.991	0	TRUE	Thiamin pyrophosphokinase (EC 2.7.6.2)
PGF_00026461	14.63	215	43	0.998	0	TRUE	Nucleotidase YfbR, HD superfamily
PGF_08394843	14.63	216	43	0.995	0	TRUE	Endonuclease III (EC 4.2.99.18)
PGF_02015249	14.63	215	43	0.998	0	TRUE	hypothetical protein
PGF_06530721	14.63	214	43	1	0	TRUE	tRNA (guanine(46)-N(7))-methyltransferase (EC 2.1.1.33)
PGF_00295791	14.62	230	43	0.964	0.034	TRUE	hypothetical protein
PGF_08136090	14.61	216	43	0.994	0	TRUE	Probable iron export ATP-binding protein FetA
PGF_01188685	14.6	217	43	0.991	0.001	TRUE	NADH dehydrogenase (EC 1.6.99.3)
PGF_00206579	14.59	214	43	0.997	0	TRUE	hypothetical protein
PGF_02048900	14.59	224	43	0.975	0	TRUE	hypothetical protein
PGF_00414865	14.56	212	43	1	0	TRUE	CBS domain protein
PGF_03802330	14.56	213	43	0.997	0	TRUE	Phenylalanyl-tRNA synthetase domain protein (Bsu YtpR)
PGF_00108873	14.54	225	43	0.969	0.011	TRUE	hypothetical protein
PGF_06833838	14.53	216	43	0.989	0	TRUE	putative membrane-associated phospholipid phosphatase, PAP2 superfamily
PGF_08432396	14.52	211	43	0.999	0	TRUE	Nicotinate-nucleotide adenylyltransferase (EC 2.7.7.18)
PGF_02042561	14.51	212	43	0.997	0	TRUE	hypothetical protein
PGF_00383965	14.51	212	43	0.996	0	TRUE	hypothetical protein
PGF_09299918	14.51	215	43	0.989	0	TRUE	Rrf2-linked NADH-flavin reductase
PGF_03810679	14.49	210	43	1	0	TRUE	SOS-response repressor and protease LexA (EC 3.4.21.88)
PGF_02045536	14.47	216	43	0.985	0	TRUE	hypothetical protein
PGF_00425679	14.47	213	43	0.991	0	TRUE	FIG000605: protein co-occurring with transport systems (COG1739)
PGF_00403095	14.46	209	43	1	0	TRUE	Uracil phosphoribosyltransferase (EC 2.4.2.9)
PGF_12753555	14.46	220	43	0.975	0.003	TRUE	hypothetical protein
PGF_01776925	14.45	209	43	1	0	TRUE	Uridine kinase (EC 2.7.1.48)
PGF_00368634	14.45	241	43	0.931	0.048	TRUE	hypothetical protein
PGF_02021777	14.45	243	43	0.927	0.008	TRUE	hypothetical protein
PGF_00243920	14.44	211	43	0.994	0	TRUE	hypothetical protein
PGF_00331521	14.44	214	43	0.987	0	TRUE	hypothetical protein
PGF_00334202	14.44	212	43	0.992	0	TRUE	hypothetical protein
PGF_00027664	14.44	209	43	0.999	0	TRUE	Choline ABC transport system, permease protein OpuBB
PGF_00420612	14.43	212	43	0.991	0	TRUE	Cytoplasmic copper homeostasis protein CutC
PGF_10381714	14.43	212	43	0.991	0	TRUE	Orotate phosphoribosyltransferase (EC 2.4.2.10)
PGF_02042360	14.43	213	43	0.989	0.001	TRUE	hypothetical protein
PGF_00030776	14.43	209	43	0.998	0	TRUE	Acyl-ACP:1-acyl-sn-glycerol-3-phosphate acyltransferase (EC 2.3.1.n4)
PGF_00002592	14.42	212	43	0.99	0	TRUE	FIG01964566: Predicted membrane protein, hemolysin III homolog
PGF_03027854	14.42	209	43	0.997	0	TRUE	Hypothetical DUF1027 domain protein
PGF_00016431	14.41	209	43	0.997	0.001	TRUE	LSU ribosomal protein L3p (L3e)
PGF_01291823	14.4	218	43	0.975	0.002	TRUE	Thiamin-phosphate pyrophosphorylase (EC 2.5.1.3)
PGF_01124268	14.38	207	43	1	0	TRUE	RecU Holliday junction resolvase
PGF_01323228	14.38	208	43	0.997	0	TRUE	Acyl-phosphate:glycerol-3-phosphate O-acyltransferase PlsY (EC 2.3.1.n3)
PGF_02049378	14.38	215	43	0.981	0.005	TRUE	hypothetical protein
PGF_12784977	14.38	208	43	0.997	0	TRUE	hypothetical protein
PGF_02048974	14.37	210	43	0.992	0	TRUE	hypothetical protein
PGF_04512522	14.36	207	43	0.998	0	TRUE	LSU ribosomal protein L4p (L1e)
PGF_00239811	14.33	211	43	0.987	0	TRUE	Carbonic anhydrase, alpha class (EC 4.2.1.1)
PGF_00689961	14.33	206	43	0.998	0	TRUE	Guanylate kinase (EC 2.7.4.8)
PGF_04867467	14.32	208	43	0.993	0	TRUE	Imidazole glycerol phosphate synthase amidotransferase subunit HisH
PGF_02024733	14.29	208	43	0.991	0.001	TRUE	hypothetical protein
PGF_03751823	14.29	205	43	0.998	0	TRUE	Heat shock protein GrpE
PGF_03117711	14.23	205	43	0.994	0	TRUE	Hydrolase (HAD superfamily), YqeK
PGF_02048995	14.22	211	43	0.979	0.003	TRUE	hypothetical protein
PGF_00049893	14.2	202	43	0.999	0	TRUE	SSU ribosomal protein S4p (S9e) @ SSU ribosomal protein S4p (S9e), zinc-independent
PGF_02024775	14.19	211	43	0.977	0	TRUE	hypothetical protein
PGF_04832941	14.19	207	43	0.986	0	TRUE	hypothetical protein
PGF_03189552	14.18	203	43	0.995	0	TRUE	Holliday junction ATP-dependent DNA helicase RuvA (EC 3.6.4.12)
PGF_03802161	14.17	202	43	0.997	0.001	TRUE	DNA-directed RNA polymerase delta subunit (EC 2.7.7.6)
PGF_00915718	14.17	213	43	0.971	0.011	TRUE	hypothetical protein
PGF_02024714	14.14	256	43	0.884	0.091	TRUE	hypothetical protein
PGF_02039864	14.12	202	43	0.993	0	TRUE	hypothetical protein
PGF_00314447	14.1	202	43	0.992	0	TRUE	hypothetical protein
PGF_10514242	14.1	212	43	0.968	0.01	TRUE	CBS domain protein
PGF_02463284	14.09	199	43	0.999	0	TRUE	Recombination protein RecR
PGF_03062437	14.09	224	43	0.941	0.031	TRUE	hypothetical protein
PGF_06649360	14.08	199	43	0.998	0	TRUE	Segregation and condensation protein B
PGF_00012840	14.08	209	43	0.974	0.009	TRUE	Hydrolase, haloacid dehalogenase-like family
PGF_02049000	14.03	224	43	0.937	0.023	TRUE	hypothetical protein
PGF_02020866	14	213	43	0.959	0	TRUE	hypothetical protein
PGF_00130385	13.97	197	43	0.995	0	TRUE	hypothetical protein
PGF_00007026	13.97	197	43	0.995	0	TRUE	GTP-binding protein EngB
PGF_01135236	13.96	197	43	0.995	0	TRUE	Dephospho-CoA kinase (EC 2.7.1.24)
PGF_00066942	13.95	195	43	0.999	0	TRUE	Xanthine phosphoribosyltransferase (EC 2.4.2.22)
PGF_00054388	13.95	195	43	0.999	0	TRUE	Substrate-specific component PanT of predicted pantothenate ECF transporter
PGF_03751076	13.94	200	43	0.986	0	TRUE	Riboflavin synthase eubacterial/eukaryotic (EC 2.5.1.9)
PGF_10454652	13.94	212	43	0.957	0.02	TRUE	UPF0758 family protein
PGF_00285620	13.94	196	43	0.995	0	TRUE	ATP-dependent Clp protease proteolytic subunit ClpP (EC 3.4.21.92)
PGF_03295678	13.92	194	43	0.999	0	TRUE	CDP-diacylglycerol--glycerol-3-phosphate 3-phosphatidyltransferase (EC 2.7.8.5)
PGF_00013803	13.91	194	43	0.999	0	TRUE	Imidazoleglycerol-phosphate dehydratase (EC 4.2.1.19)
PGF_04148302	13.91	228	43	0.921	0.03	TRUE	hypothetical protein
PGF_07016429	13.89	210	43	0.959	0.02	TRUE	Adenylylsulfate kinase (EC 2.7.1.25)
PGF_09954313	13.89	194	43	0.997	0	TRUE	Peptidyl-prolyl cis-trans isomerase (EC 5.2.1.8)
PGF_00420087	13.89	194	43	0.997	0.001	TRUE	DUF402 family nucleoside diphosphatase
PGF_00387246	13.87	195	43	0.993	0.001	TRUE	hypothetical protein
PGF_00719345	13.86	193	43	0.998	0	TRUE	Phosphoenolpyruvate-dihydroxyacetone phosphotransferase (EC 2.7.1.121), ADP-binding subunit DhaL
PGF_00646053	13.86	241	43	0.893	0.072	TRUE	hypothetical protein
PGF_10401812	13.85	192	43	1	0	TRUE	Thymidine kinase (EC 2.7.1.21)
PGF_06183957	13.82	193	43	0.995	0	TRUE	Guanylate kinase-like protein
PGF_02016712	13.8	191	43	0.999	0	TRUE	Lysine decarboxylase family
PGF_02049014	13.79	191	43	0.997	0	TRUE	hypothetical protein
PGF_02024701	13.76	193	43	0.99	0	TRUE	hypothetical protein
PGF_07248091	13.73	201	43	0.968	0.013	TRUE	Two-component transcriptional response regulator, NarL/FixJ family
PGF_02022075	13.73	189	43	0.998	0	TRUE	hypothetical protein
PGF_02820109	13.71	189	43	0.997	0	TRUE	GTP cyclohydrolase I (EC 3.5.4.16) type 1
PGF_00383571	13.71	194	43	0.984	0	TRUE	hypothetical protein
PGF_01382519	13.71	188	43	1	0	TRUE	Ribosome hibernation promoting factor Hpf
PGF_10359618	13.71	189	43	0.997	0	TRUE	Heptaprenyl diphosphate synthase component I (EC 2.5.1.30)
PGF_00426730	13.71	189	43	0.997	0	TRUE	UPF0398 protein YpsA
PGF_00048926	13.67	187	43	1	0	TRUE	Ribosome recycling factor
PGF_00107792	13.67	194	43	0.981	0.003	TRUE	hypothetical protein
PGF_08473931	13.66	187	43	0.999	0	TRUE	Flavin prenyltransferase UbiX
PGF_00264941	13.66	190	43	0.991	0	TRUE	hypothetical protein
PGF_00402275	13.66	190	43	0.991	0	TRUE	oxidoreductase( EC:1.- )
PGF_03066284	13.65	217	43	0.927	0.036	TRUE	Oxygen-sensing two-component transcriptional response regulator NreC
PGF_00047732	13.64	189	43	0.992	0	TRUE	Respiratory nitrate reductase delta chain (EC 1.7.99.4)
PGF_00054395	13.62	186	43	0.999	0	TRUE	Substrate-specific component PdxU of predicted pyridoxine ECF transporter
PGF_00321172	13.62	186	43	0.999	0	TRUE	hypothetical protein
PGF_02049114	13.62	187	43	0.996	0	TRUE	hypothetical protein
PGF_00054380	13.62	186	43	0.998	0	TRUE	Substrate-specific component MtsA of methionine-regulated ECF transporter
PGF_00033968	13.61	192	43	0.982	0	TRUE	Phosphoribosylglycinamide formyltransferase (EC 2.1.2.2)
PGF_03799365	13.6	185	43	1	0	TRUE	Translation elongation factor P
PGF_04788810	13.59	185	43	0.999	0	TRUE	Peptidyl-tRNA hydrolase (EC 3.1.1.29)
PGF_00060660	13.58	187	43	0.993	0	TRUE	Transport protein
PGF_07727648	13.57	187	43	0.992	0	TRUE	hypothetical protein
PGF_00048566	13.56	186	43	0.994	0	TRUE	Ribonuclease M5 (EC 3.1.26.8)
PGF_02155016	13.54	184	43	0.999	0	TRUE	DNA protection during starvation protein
PGF_02987710	13.54	202	43	0.953	0.016	TRUE	hypothetical protein
PGF_04457297	13.53	188	43	0.987	0	TRUE	5-formyltetrahydrofolate cyclo-ligase (EC 6.3.3.2)
PGF_02014983	13.52	187	43	0.989	0	TRUE	hypothetical protein
PGF_10519603	13.5	183	43	0.998	0	TRUE	Acetyltransferase, GNAT family
PGF_10504959	13.49	194	43	0.968	0.016	TRUE	hypothetical protein
PGF_03174068	13.48	182	43	1	0	TRUE	Transcription antitermination protein NusG
PGF_07133621	13.48	187	43	0.986	0.002	TRUE	16S rRNA (guanine(966)-N(2))-methyltransferase (EC 2.1.1.171)
PGF_05514477	13.48	182	43	0.999	0	TRUE	Chromate reductase (EC 1.6.5.2)
PGF_00054410	13.47	183	43	0.996	0	TRUE	Substrate-specific component STY3230 of queuosine-regulated ECF transporter
PGF_12703635	13.47	183	43	0.996	0	TRUE	hypothetical protein
PGF_10650484	13.47	185	43	0.99	0	TRUE	D-alanyl-D-alanine dipeptidase
PGF_00154657	13.47	184	43	0.993	0	TRUE	hypothetical protein
PGF_00797717	13.44	181	43	0.999	0	TRUE	hypothetical protein
PGF_01752285	13.44	181	43	0.999	0	TRUE	Uncharacterized protein YacP, similar to C-terminal domain of ribosome protection-type Tc-resistance proteins
PGF_01935566	13.44	184	43	0.991	0	TRUE	Nicotinamidase (EC 3.5.1.19)
PGF_02048687	13.43	185	43	0.988	0	TRUE	hypothetical protein
PGF_00354356	13.43	181	43	0.998	0	TRUE	hypothetical protein
PGF_02020867	13.43	190	43	0.974	0	TRUE	hypothetical protein
PGF_05607652	13.42	241	43	0.864	0.036	TRUE	CRISPR-associated protein, Cas5e family
PGF_00016443	13.42	180	43	1	0	TRUE	LSU ribosomal protein L5p (L11e)
PGF_00019428	13.41	180	43	1	0	TRUE	ATP-dependent protease subunit HslV (EC 3.4.25.2)
PGF_00046199	13.41	180	43	0.999	0	TRUE	RNA binding protein, contains ribosomal protein S1 domain
PGF_00013490	13.4	180	43	0.999	0	TRUE	Hypoxanthine-guanine phosphoribosyltransferase (EC 2.4.2.8)
PGF_08297156	13.35	181	43	0.993	0	TRUE	hypothetical protein
PGF_08236802	13.35	323	43	0.743	0.014	TRUE	Maltose operon transcriptional repressor MalR, LacI family
PGF_00091060	13.34	239	43	0.863	0.109	TRUE	hypothetical protein
PGF_06407625	13.34	225	43	0.89	0.095	TRUE	16S rRNA (guanine(1207)-N(2))-methyltransferase (EC 2.1.1.172)
PGF_00423432	13.33	179	43	0.997	0	TRUE	Dimeric dUTPase (EC 3.6.1.23)
PGF_00108014	13.33	215	43	0.909	0.054	TRUE	hypothetical protein
PGF_00016444	13.33	178	43	0.999	0	TRUE	LSU ribosomal protein L6p (L9e)
PGF_03010540	13.33	204	43	0.933	0.017	TRUE	hypothetical protein
PGF_02040050	13.31	178	43	0.997	0	TRUE	hypothetical protein
PGF_02023073	13.29	184	43	0.98	0	TRUE	hypothetical protein
PGF_01430214	13.27	178	43	0.995	0	TRUE	Deoxyuridine 5'-triphosphate nucleotidohydrolase (EC 3.6.1.23)
PGF_02019782	13.26	189	43	0.965	0	TRUE	hypothetical protein
PGF_02037884	13.26	199	43	0.94	0.001	TRUE	hypothetical protein
PGF_10394140	13.23	178	43	0.991	0	TRUE	Transcriptional regulator, MarR family
PGF_00033941	13.23	195	43	0.947	0.005	TRUE	Phosphoribosylanthranilate isomerase (EC 5.3.1.24)
PGF_12689227	13.19	185	43	0.97	0	TRUE	hypothetical protein
PGF_06406825	13.17	174	43	0.998	0	TRUE	hypothetical protein
PGF_02045929	13.16	175	43	0.995	0	TRUE	hypothetical protein
PGF_04973767	13.11	172	43	1	0	TRUE	hypothetical protein
PGF_00049169	13.11	172	43	1	0	TRUE	Rod shape-determining protein MreD
PGF_00034972	13.11	172	43	1	0	TRUE	Adenine phosphoribosyltransferase (EC 2.4.2.7)
PGF_06000821	13.07	174	43	0.991	0	TRUE	16S rRNA processing protein RimM
PGF_10396233	13.07	172	43	0.997	0	TRUE	Transcriptional regulator, AcrR family
PGF_00283843	13.06	175	43	0.987	0	TRUE	hypothetical protein
PGF_00048643	13.06	171	43	0.999	0	TRUE	Ribonucleotide reductase transcriptional regulator NrdR
PGF_00413203	13.03	170	43	1	0	TRUE	tRNA (cytidine(34)-2'-O)-methyltransferase (EC 2.1.1.207)
PGF_10498120	13.02	176	43	0.982	0.006	TRUE	hypothetical protein
PGF_02032226	13.02	172	43	0.992	0	TRUE	hypothetical protein
PGF_00426806	12.99	169	43	0.999	0	TRUE	FIG005986: HD family hydrolase
PGF_00121139	12.98	171	43	0.992	0	TRUE	hypothetical protein
PGF_10546429	12.97	171	43	0.992	0	TRUE	ATP synthase F0 sector subunit b (EC 3.6.3.14)
PGF_02042676	12.96	170	43	0.994	0	TRUE	hypothetical protein
PGF_00301865	12.95	168	43	0.999	0	TRUE	hypothetical protein
PGF_02049138	12.95	172	43	0.987	0	TRUE	hypothetical protein
PGF_00102348	12.94	168	43	0.999	0	TRUE	hypothetical protein
PGF_02046108	12.94	168	43	0.998	0	TRUE	hypothetical protein
PGF_00044395	12.93	168	43	0.998	0	TRUE	Putative transcription regulator
PGF_02048920	12.93	170	43	0.992	0	TRUE	hypothetical protein
PGF_01213071	12.92	167	43	0.999	0	TRUE	LSU ribosomal protein L10p (P0)
PGF_00294325	12.91	171	43	0.988	0	TRUE	hypothetical protein
PGF_00154061	12.91	168	43	0.996	0	TRUE	hypothetical protein
PGF_08034219	12.91	168	43	0.996	0	TRUE	hypothetical protein
PGF_02048906	12.91	174	43	0.978	0	TRUE	hypothetical protein
PGF_00707140	12.9	167	43	0.998	0	TRUE	Cys-tRNA(Pro) deacylase YbaK
PGF_00276806	12.89	170	43	0.989	0.003	TRUE	hypothetical protein
PGF_02021753	12.88	187	43	0.942	0.052	TRUE	hypothetical protein
PGF_02042329	12.88	166	43	1	0	TRUE	hypothetical protein
PGF_00060478	12.88	166	43	1	0	TRUE	Translation initiation factor 3
PGF_00060261	12.88	169	43	0.991	0	TRUE	Transcriptional repressor for NAD biosynthesis in gram-positives
PGF_00049896	12.88	166	43	0.999	0	TRUE	SSU ribosomal protein S5p (S2e)
PGF_02046325	12.88	166	43	0.999	0	TRUE	hypothetical protein
PGF_06724323	12.86	172	43	0.981	0.003	TRUE	O-acetyl-ADP-ribose deacetylase
PGF_02021744	12.86	177	43	0.967	0.017	TRUE	hypothetical protein
PGF_00378264	12.84	166	43	0.997	0	TRUE	hypothetical protein
PGF_02024779	12.83	170	43	0.984	0	TRUE	hypothetical protein
PGF_02024753	12.83	206	43	0.894	0.055	TRUE	hypothetical protein
PGF_00017608	12.8	166	43	0.994	0	TRUE	Low temperature requirement C protein
PGF_03751878	12.79	200	43	0.904	0.062	TRUE	Substrate-specific component RibU of riboflavin ECF transporter
PGF_02012865	12.78	180	43	0.952	0.01	TRUE	hypothetical protein
PGF_00413533	12.77	164	43	0.997	0	TRUE	Thiol peroxidase, Tpx-type (EC 1.11.1.15)
PGF_02018510	12.75	163	43	0.999	0	TRUE	hypothetical protein
PGF_02704803	12.69	161	43	1	0	TRUE	dCMP deaminase (EC 3.5.4.12) @ Late competence protein ComEB
PGF_00419913	12.68	163	43	0.994	0	TRUE	Cyclic pyranopterin monophosphate synthase (EC 4.6.1.17)
PGF_08363070	12.67	161	43	0.999	0	TRUE	Glutathione peroxidase (EC 1.11.1.9) @ Thioredoxin peroxidase (EC 1.11.1.15)
PGF_00178964	12.67	161	43	0.999	0	TRUE	hypothetical protein
PGF_03003510	12.67	161	43	0.998	0	TRUE	hypothetical protein
PGF_07694717	12.66	165	43	0.986	0.002	TRUE	hypothetical protein
PGF_01043799	12.65	160	43	1	0	TRUE	Transcription elongation factor GreA
PGF_04762552	12.64	162	43	0.993	0	TRUE	Phosphopantetheine adenylyltransferase (EC 2.7.7.3)
PGF_00447946	12.64	161	43	0.996	0	TRUE	Tryptophan-rich sensory protein
PGF_00031568	12.63	160	43	0.999	0	TRUE	Peroxide stress regulator PerR, FUR family
PGF_02039939	12.62	165	43	0.983	0	TRUE	hypothetical protein
PGF_10483430	12.62	168	43	0.973	0	TRUE	Methylated-DNA--protein-cysteine methyltransferase (EC 2.1.1.63)
PGF_05172785	12.61	160	43	0.997	0	TRUE	N5-carboxyaminoimidazole ribonucleotide mutase (EC 5.4.99.18)
PGF_05807045	12.6	168	43	0.972	0.003	TRUE	hypothetical protein
PGF_00020361	12.6	159	43	0.999	0	TRUE	Metal-dependent hydrolase YbeY, involved in rRNA and/or ribosome maturation and assembly
PGF_07480521	12.59	159	43	0.998	0	TRUE	23S rRNA (pseudouridine(1915)-N(3))-methyltransferase (EC 2.1.1.177)
PGF_00586606	12.57	158	43	1	0	TRUE	Organic hydroperoxide resistance transcriptional regulator
PGF_01682834	12.53	158	43	0.997	0	TRUE	Bacterial ribosome SSU maturation protein RimP
PGF_03033513	12.52	157	43	0.999	0	TRUE	hypothetical protein
PGF_02049282	12.52	160	43	0.99	0.003	TRUE	hypothetical protein
PGF_00096813	12.51	173	43	0.951	0.012	TRUE	hypothetical protein
PGF_02024790	12.51	167	43	0.968	0	TRUE	hypothetical protein
PGF_00932867	12.51	194	43	0.898	0.084	TRUE	Putative rRNA methylase YtqB
PGF_00413554	12.49	156	43	1	0	TRUE	tmRNA-binding protein SmpB
PGF_00049904	12.49	156	43	1	0	TRUE	SSU ribosomal protein S7p (S5e)
PGF_02049300	12.49	160	43	0.987	0	TRUE	hypothetical protein
PGF_00307642	12.48	243	43	0.8	0.19	TRUE	hypothetical protein
PGF_08217157	12.46	158	43	0.991	0.006	TRUE	hypothetical protein
PGF_00343582	12.46	156	43	0.997	0	TRUE	hypothetical protein
